# Supplementary material for: Mesoscale eddies shape Prochlorococcus community structure and dynamics in the oligotrophic open ocean
Source: ISME J. 2025 May 24;19(1):wraf106. doi: 10.1093/ismejo/wraf106 (PMC12236433; doi:10.1093/ismejo/wraf106)
Supplement: Supplementary_tables_Syen_et_al_20250417_wraf106 [file supplementary_tables_syen_et_al_20250417_wraf106.xlsx]

## Sheet: README
This Excel file contains supplementary tables supporting the manuscript titled "Mesoscale eddies shape Prochlorococcus population dynamics in the open ocean". Each sheet presents data generated or analyzed to explore Prochlorococcus community structure, ecotype distribution, and functional gene expression in cyclonic vs. anticyclonic eddies in the North Pacific Subtropical Gyre.
Table and description	Sheet name
Supplementary Tabel 1	ST1 16S ASVs
ASV-to-ecotype Description: Prochlorococcus ecotype annotations for 16S rRNA amplicon sequence variants (ASVs) identified in this study. ASVs were annotated using IMG ProPortal and validated via phylogenetic analysis of Sanger-sequenced 16S-ITS clones. Associated Figure(s): Main Figure 1, Supplementary Figures 1–2.
Supplementary Tabel 2	ST2 16S stat tests
Statistical enrichment of ASV16 (HLI) across eddy types Description: Statistical summary of Kruskal-Wallis and Wilcoxon rank sum tests comparing ASV16 (HLI) relative abundance across eddy types (cyclone, anticyclone, front) and cruises (MESO-SCOPE and HOE-Legacy 4). Associated Figure(s): Main Figure 1.
Supplementary Tabel 3	ST3 Proportal 16S - ecotype
Proportal ecotype annotation of 16S ASVs Description: Ecotype assignments for 16S rRNA ASVs (ASV1–ASV137) including multiple HLII, HLI, and LL Prochlorococcus types as well as Synechococcus, based on IMG ProPortal and validated with 16S-ITS Sanger sequencing. Associated Figure(s): Main Figure 1, Supplementary Figure 1-2.
Supplementary Tabel 4	ST4 ITS to GTDB
ITS-based mapping of MAGs to ecotype and GTDB taxonomy Description: Mapping of Prochlorococcus metagenome-assembled genomes (MAGs) to ecotype designations and GTDB taxonomy, based on ITS region similarity and in silico PCR. Associated Figure(s): Supplementary Figure 4.
Supplementary Tabel 5	ST5 gene to ecotype Pearson cor
KO gene correlation with ecotype abundance Description: Pearson correlation analysis between KEGG Orthology (KO) functional gene categories and the average metagenomic abundance of Prochlorococcus HLI and HLII ecotypes. Includes only genes with correlation coefficient and difference/total ratio > 0.5 and p-values < 0.01. Associated Figure(s): Main Figure 4.
Supplementary Tabel 6	ST6 MetaT COG cyclone
Cyclone-enriched COG categories Description: COG (eggNOG) functional categories for Prochlorococcus transcripts significantly overexpressed in the cyclone DCM (adjusted p < 0.05). Focused on HLI variants overrepresented in the cyclone. Associated Figure(s): Main Figure 5.
Supplementary Tabel 7	ST7 MetaT COG anticyclone
Anticyclone enriched COG categories. Description: COG (eggNOG) functional categories for Prochlorococcus transcripts significantly overexpressed in the anticyclone DCM (adjusted p < 0.05). Focused on HLI variants overrepresented in the cyclone. Associated Figure(s): Main Figure 5.
Supplementary Tabel 8	ST8 metaT COG eddies sum
COG categories and overexpressed transcripts count in each eddy. Description: COG functional categories of differentially expressed transcripts significantly overexpressed between DCM samples (adjusted p < 0.05), annotated using eggNOG preferred name. Median Log2 Fold Change between the eddies, and number of transcript overexpressed in each eddy. Overexpression data after removal of eggNOG annota…
Supplementary Tabel 9	ST9 MetaT KEGG pathway sum
KEGG pathways and overexpressed transcripts count in each eddy. Description: KEGG pathways for differentially expressed transcripts (adjusted p < 0.05) between cyclone and anticyclone DCM samples, with median log2 fold change values, number of overexpressed transcript in each eddy and eggNOG preferred names. Associated Figure(s): Supplementary Figure 8.
Additional Data
16S rRNA gene amplicon sequences from the MESO-SCOPE (KM1709) and HOE-Legacy 4 (KOK1607) cruises are available	at https://www.ncbi.nlm.nih.gov/bioproject/PRJNA596510	and https://www.ncbi.nlm.nih.gov/bioproject/707586, respectively.
Cloned 16S rRNA-ITS-23S rRNAs from the MESO-SCOPE (KM1709) cruise are available at	https://www.ncbi.nlm.nih.gov/bioproject/PRJNA596510.
Metagenome depth profiles in the eddies from the MESO-SCOPE (KM1709) cruise are available at
Metatranscriptomes from 15 m and the DCM in the eddies from the MESO-SCOPE (KM1709) cruise are available at
MESO-SCOPE (KM1709) environmental metadata are available at	http://scope.soest.hawaii.edu/data/mesoscope/mesoscope.html.
HOE-Legacy 4 (KOK1607) environmental metadata are available at	http://scope.soest.hawaii.edu/data/hoelegacy/documents.
Counts values tables for metagenomes, and metatranscriptomes, as well as internal standard and volume conversion factor tables for use in the normalization of raw counts are available in the open public database Zenodo:	https://zenodo.org/uploads/15178203?token=eyJhbGciOiJIUzUxMiJ9.eyJpZCI6ImE1YTMwMThjLWVhZmEtNDU0Zi04YmZlLWMwZGIzYTI3MjY5MCIsImRhdGEiOnt9LCJyYW5kb20iOiIzMTRhYTA3MzVjOTg5NjUzZDQ4NTIzNzhlODg5ZDIyNyJ9.ydevIPfR9hg2Hb9Kv-6WwpBm3a-pJEVFtwJ-uubd_fxviLNnXroVroQPjAsVluEqn0UE-NK7tfNY1MMg00ahvQ

## Sheet: ST1 16S ASVs
Supplementary Table 1, ST1 16S ASVs ASV-to-ecotype assignments Description: Prochlorococcus ecotype annotations for 16S rRNA amplicon sequence variants (ASVs) identified in this study. ASVs were annotated using IMG ProPortal and validated via phylogenetic analysis of Sanger-sequenced 16S-ITS clones. Associated Figure(s): Main Figure 1, Supplementary Figures 1–2.
ASV	Kingdom	Phylum	Class	Order	Family	Genus	Prochlorococcus ecotype	Seq
ASV16	Bacteria	Cyanobacteria	Cyanobacteria	SubsectionI	FamilyI	Prochlorococcus	HLI	TACGGGAGTGGCAAGCGTTATCCGGAATTATTGGGCGTAAAGCGTCCGCAGGCGGCCTTTCAAGTCTGCTGTTAAAGCGTGGAGCTTAACTCCATTATGGCAGTGGAAACTGATCGGCTTGAGTATGGTAGGGGCAGAGGGAATTCCCGGTGTAGCGGTGAAATGCGTAGATATCGGGAAGAACACCAGTGGCGAAGGCGCTCTGCTGGGCCATTACTGACGCTCATGGACGAAAGCCAGGGGAGCGAAAGGG
ASV1	Bacteria	Cyanobacteria	Cyanobacteria	SubsectionI	FamilyI	Prochlorococcus	HLII	TACGGGAGTGGCAAGCGTTATCCGGAATTATTGGGCGTAAAGCGTCCGCAGGCGGCTTTTCAAGTCTGCTGTTAAAGCGTGGAGCTTAACTCCATCATGGCAGTGGAAACTGAAAGGCTTGAGTATGGTAGGGGCAGAGGGAATTCCCGGTGTAGCGGTGAAATGCGTAGATATCGGGAAGAACACCAGTGGCGAAGGCGCTCTGCTGGGCCATTACTGACGCTCATGGACGAAAGCCAGGGGAGCGAAAGGG
ASV2	Bacteria	Cyanobacteria	Cyanobacteria	SubsectionI	FamilyI	Prochlorococcus	HLII	TACGGGAGTGGCAAGCGTTATCCGGAATTATTGGGCGTAAAGCGTCCGCAGGCGGCTTTTCAAGTCTGCTGTTAAAACGTGGAGCTTAACTCCATCATGGCAGTGGAAACTGAAAGGCTTGAGTATGGTAGGGGCAGAGGGAATTCCCGGTGTAGCGGTGAAATGCGTAGATATCGGGAAGAACACCAGTGGCGAAGGCGCTCTGCTGGGCCATTACTGACGCTCATGGACGAAAGCCAGGGGAGCGAAAGGG
ASV12	Bacteria	Cyanobacteria	Cyanobacteria	SubsectionI	FamilyI	Prochlorococcus	LLI	TACGGGAGTGGCAAGCGTTATCCGGAATTATTGGGCGTAAAGCGTCCGCAGGCGGCCTTTCAAGTCTGCTGTTAAAGCGTGGAGCTTAACTCCATCATGGCAGTGGAAACTGATTGGCTTGAGTATGGTAGGGGCAGAGGGAATTCCCGGTGTAGCGGTGAAATGCGTAGATATCGGGAAGAACACCAGTGGCGAAGGCGCTCTGCTGGGCCATTACTGACGCTCATGGACGAAAGCCAGGGGAGCGAAAGGG
ASV17	Bacteria	Cyanobacteria	Cyanobacteria	SubsectionI	FamilyI	Prochlorococcus	LLI	TACGGGAGTGGCAAGCGTTATCCGGAATTATTGGGCGTAAAGCGTCCGCAGGCGGCCTTTCAAGTCTGCTGTTAAAACGTGGAGCTTAACTCCATCATGGCAGTGGAAACTGATTGGCTTGAGTATGGTAGGGGCAGAGGGAATTCCCGGTGTAGCGGTGAAATGCGTAGATATCGGGAAGAACACCAGTGGCGAAGGCGCTCTGCTGGGCCATTACTGACGCTCATGGACGAAAGCCAGGGGAGCGAAAGGG
ASV25	Bacteria	Cyanobacteria	Cyanobacteria	SubsectionI	FamilyI	Prochlorococcus	LLII/III-JWB	TACGGGAGTGGCAAGCGTTATCCGGAATTATTGGGCGTAAAGCGTCCGCAGGCGGCCTTTCAAGTCTGCTGTTAAAGCGTGGAGCTTAACTCCATCATGGCAGTGGAAACTGATAGGCTTGAGTATGGTAGGGGCAGAGGGAATTCCCGGTGTAGCGGTGAAATGCGTAGATATCGGGAAGAACACCAGTGGCGAAGGCGCTCTGCTGGGCCATAACTGACGCTCATGGACGAAAGCCAGGGGAGCGAAAGGG
ASV8	Bacteria	Cyanobacteria	Cyanobacteria	SubsectionI	FamilyI	Prochlorococcus	LLII/III-JWB	TACGGGAGTGGCAAGCGTTATCCGGAATTATTGGGCGTAAAGCGTCCGCAGGCGGCCTTTCAAGTCTGCTGTTAAAACGTGGAGCTTAACTCCATCAAGGCAGTGGAAACTGTTGGGCTTGAGTGTGGTAGGGGCAGAGGGAATTCCCGGTGTAGCGGTGAAATGCGTAGATATCGGGAAGAACACCAGTGGCGAAGGCGCTCTGCTGGGCCATAACTGACGCTCATGGACGAAAGCCAGGGGAGCGAAAGGG
ASV62	Bacteria	Cyanobacteria	Cyanobacteria	SubsectionI	FamilyI	Prochlorococcus	LLIV	TACGGGAGTGGCAAGCGTTATCCGGAATTATTGGGCGTAAAGCGTCCGCAGGCGGCCTTTCAAGTCTGCTGTTAAAGCGTGGAGCTTAACTCCATCAAGGCAGTGGAAACTGTTGGGCTTGAGTGTGGTAGGGGCAGAGGGAATTCCCGGTGTAGCGGTGAAATGCGTAGATATCGGGAAGAACACCAGTGGCGAAGGCGCTCTGCTGGGCCATAACTGACGCTCATGGACGAAAGCCAGGGGAGCGAAAGGG
ASV67	Bacteria	Cyanobacteria	Cyanobacteria	SubsectionI	FamilyI	Prochlorococcus	LLIV	TACGGGAGTGGCAAGCGTTATCCGGAATTATTGGGCGTAAAGCGTCCGCAGGCGGCTTTTCAAGTCTGCTGTTAAAGCGTGGAGCTTAACTCCATCAAGGCAGTGGAAACTGATTGGCTTGAGTGTGGTAGGGGCAGAGGGAATTCCCGGTGTAGCGGTGAAATGCGTAGATATCGGGAAGAACACCAGTGGCGAAGGCGCTCTGCTGGGCCATAACTGACGCTCATGGACGAAAGCCAGGGGAGCGAAAGGG
ASV1014	Bacteria	Cyanobacteria	Cyanobacteria	SubsectionI	FamilyI	Synechococcus	not validated	TACGGGAGTGGCAAGCGTTATCCGGAATTATTGGGCGTAAAGCGTCCGCAGGCGGCCCTACAAGTCTGCTGTTAAAAAGTGGAGCTTAACTCCATCATGGCAGTGGAAACTGTTGGGCTTGAGTGTGGTAGGGGCAGAGGGAATTCCCGGTGTAGCGGTGAAATGCGTAGATATCGGGAAGAACACCAGTGGCGAAGGCGCTCTGCTGGGCCATCACTGACGCTCATGGACGAAAGCCAGGGGAGCGAAAGGG
ASV1042	Bacteria	Cyanobacteria	Cyanobacteria	SubsectionI	FamilyI	Prochlorococcus	not validated	TACGGGAGTGGCAAGCGTTATCCGGAATTATTGGGCGTAAAGCGTCCGCAGGCGGCCTTTCAAGTCTGCTGTTAAAACGTGGAGCTTAACTCCATCAAGGCAGTGGAAACTGATAGGCTCGAGTGTGGTAGGGGCAGAGGGAATTCCCGGTGTAGCGGTGAAATGCGTAGATATCGGGAAGAACACCAGTGGCGAAGGCGCTCTGCTGGGCCATAACTGACGCTCATGGACGAAAGCCAGGGGAGCGAAAGGG
ASV1152	Bacteria	Cyanobacteria	Cyanobacteria	SubsectionI	FamilyI	Prochlorococcus	not validated	TACGGGAGTGGCAAGCGTTATCCGGAATTATTGGGCGTAAAGCGTCCGCAGGCGGCTTGTCAAGTCTGCTGTTAAAACGTGGAGCTTAACTCCATCATGGCAGTGGAAACTGATAGGCTTGAGTATGGTAGGGGCAGAGGGAATTCCCGGTGTAGCGGTGAAATGCGTAGATATCGGGAAGAACACCAGTGGCGAAGGCGCTCTGCTGGGCCATTACTGACGCTCATGGACGAAAGCCAGGGGAGCGAAAGGG
ASV1183	Bacteria	Cyanobacteria	Cyanobacteria	SubsectionI	FamilyI	Prochlorococcus	not validated	TACGGGAGTGGCAAGCGTTATCCGGAATTATTGGGCGTAAAGCGTCCGCAGGCGGCCTTTCAAGTCTGCTGTTAAAGCGTGGAGCTTAACTCCATCATGGCAGTGGAAACTGACTGGCTTGAGTATGGTAGGGGCAGAGGGAATTCCCGGTGTAGCGGTGAAATGCGTAGATATCGGGAAGAACACCAGTGGCGAAGGCGCTCTGCTGGGCCATTACTGACGCTCATGGACGAAAGCCAGGGGAGCGAAAGGG
ASV1196	Bacteria	Cyanobacteria	Cyanobacteria	SubsectionI	FamilyI	Synechococcus	not validated	TACGGGAGTGGCAAGCGTTATCCGGAATTATTGGGCGTAAAGCGTCCGCAGGCGGCCCTTCAAGTCTGCTGTTAAAGCGTGGAGCTTAACTCCATCATGGCAGTGGAAACTGTTGGGCTTGAGTGTGGTAGGGGCAGAGGGAATTCCCGGTGTAGCGGTGAAATGCGTAGATATCGGGAAGAACACCAGTGGCGAAGGCGCTCTGCTGGGCCATCACTGACGCTCATGGACGAAAGCCAGGGGAGCGAAAGGG
ASV125	Bacteria	Cyanobacteria	Cyanobacteria	SubsectionI	FamilyI	Prochlorococcus	not validated	TACGGGAGTGGCAAGCGTTATCCGGAATTATTGGGCGTAAAGCGTCCGCAGGCGGCCTTACAAGTCTGCTGTAAAAACGTGGAGCTTAACTCCATCATCGCAGTGGAAACTGTAGGGCTTGAGTATGGTAGGGGCAGAGGGAATTCCCGGTGTAGCGGTGAAATGCGTAGATATCGGGAAGAACACCAGTGGCGAAGGCGCTCTGCTGGGCCATAACTGACGCTCATGGACGAAAGCCAGGGGAGCGAAAGGG
ASV1296	Bacteria	Cyanobacteria	Cyanobacteria	SubsectionI	FamilyI	Prochlorococcus	not validated	TACGGGAGTGGCAAGCGTTATCCGGAATTATTGGGCGTAAAGCGTCCGCAGGCGGCCTTTCAAGTCTGCTGTTAAAACGTGGAGCTTAACTCCATCAAGGCAGTGGAAACTGTTGGGCTTGAGTGTGGTAGGGGCAGAGGGAATTCCCGGTGTAGCGGTGAAATGCGTAGATATCGGGAAGAACACCAGTGGCGAAGGCGCTCTGCTGGGCCATCACTGACGCTCATGGACGAAAGCCAGGGGAGCGAAAGGG
ASV141	Bacteria	Cyanobacteria	Cyanobacteria	SubsectionI	FamilyI	Prochlorococcus	not validated	TACGGGAGTGGCAAGCGTTATCCGGAATTATTGGGCGTAAAGCGTCCGCAGGCGGCCTTTCAAGTCTGCTGTTAAAGCGTGGAGCTCAACTCCATCATGGCAGTGGAAACTGATTGGCTTGAGTATGGTAGGGGCAGAGGGAATTCCCGGTGTAGCGGTGAAATGCGTAGATATCGGGAAGAACACCAGTGGCGAAGGCGCTCTGCTGGGCCATTACTGACGCTCATGGACGAAAGCCAGGGGAGCGAAAGGG
ASV1410	Bacteria	Cyanobacteria	Cyanobacteria	SubsectionI	FamilyI	Prochlorococcus	not validated	TACGGGAGTGGCAAGCGTTATCCGGAATTATTGGGCGTAAAGCGTCCGCAGGCGGCCTTTCAAGTCTGCTGTTAAAGCGTGGAGCTTAACTCCATCATTGCAGTGGAAACTGATAGGCTTGAGTATGGTAGGGGCAGAGGGAATTCCCGGTGTAGCGGTGAAATGCGTAGATATCGGGAAGAACACCAGTGGCGAAGGCGCTCTGCTGGGCCATTACTGACGCTCATGGACGAAAGCCAGGGGAGCGAAAGGG
ASV1420	Bacteria	Cyanobacteria	Cyanobacteria	SubsectionI	FamilyI	Prochlorococcus	not validated	TACGGGAGTGGCAAGCGTTATCCGGAATTATTGGGCGTAAAGCGTCCGCAGGCGGCTTTTCAAGTCTGCTGTTAAAGCGTGGAGCTTAACTCCATCATGGCAGTGGAAACTGATTGGCTAGAGTATGGTAGGGGCAGAGGGAATTCCCGGTGTAGCGGTGAAATGCGTAGATATCGGGAAGAACACCAGTGGCGAAGGCGCTCTGCTGGGCCATTACTGACGCTCATGGACGAAAGCCAGGGGAGCGAAAGGG
ASV1459	Bacteria	Cyanobacteria	Cyanobacteria	SubsectionI	FamilyI	Prochlorococcus	not validated	TACGGGAGTGGCAAGCGTTATCCGGAATTATTGGGCGTAAAGCGTCCGCAGGCGGCCTTTCAAGTCTGCTGTTAAATCGTGGAGCTTAACTCCATCATGGCAGTGGAAACTGATTGGCTTGAGTATGGTAGGGGCAGAGGGAATTCCCGGTGTAGCGGTGAAATGCGTAGATATCGGGAAGAACACCAGTGGCGAAGGCGCTCTGCTGGGCCATTACTGACGCTCATGGACGAAAGCCAGGGGAGCGAAAGGG
ASV150	Bacteria	Cyanobacteria	Cyanobacteria	SubsectionI	FamilyI	Prochlorococcus	not validated	TACGGGAGTGGCAAGCGTTATCCGGAATTATTGGGCGTAAAGCGTCCGCAGGCGGCTTTTCAAGTCTGCTGTTAAAACGTGGAGCTTAACTCCATCAAGGCAGTGGAAACTGATTGGCTTGAGTGTGGTAGGGGCAGAGGGAATTCCCGGTGTAGCGGTGAAATGCGTAGATATCGGGAAGAACACCAGTGGCGAAGGCGCTCTGCTGGGCCATAACTGACGCTCATGGACGAAAGCCAGGGGAGCGAAAGGG
ASV155	Bacteria	Cyanobacteria	Cyanobacteria	SubsectionI	FamilyI	Prochlorococcus	not validated	TACGGGAGTGGCAAGCGTTATCCGGAATTATTGGGCGTAAAGCGTCCGCAGGCGGCCTTTCAAGTCTGCTGTTAAAACGTGGAGCTTAACTCCATCAGGGCAGTGGAAACTGTTGGGCTTGAGTGTGGTAGGGGCAGAGGGAATTCCCGGTGTAGCGGTGAAATGCGTAGATATCGGGAAGAACACCAGTGGCGAAGGCGCTCTGCTGGGCCATAACTGACGCTCATGGACGAAAGCCAGGGGAGCGAAAGGG
ASV173	Bacteria	Cyanobacteria	Cyanobacteria	SubsectionI	FamilyI	Prochlorococcus	not validated	TACGGGAGTGGCAAGCGTTATCCGGAATTATTGGGCGTAAAGCGTCCGCAGGCGGCTTTTCAAGTCTGCTGTTAAAGCGTGGAGCTTAACTCCATCATGGCAGTGGAAACTGAGAGGCTTGAGTATGGTAGGGGCAGAGGGAATTCCCGGTGTAGCGGTGAAATGCGTAGATATCGGGAAGAACACCAGTGGCGAAGGCGCTCTGCTGGGCCATTACTGACGCTCATGGACGAAAGCCAGGGGAGCGAAAGGG
ASV1812	Bacteria	Cyanobacteria	Cyanobacteria	SubsectionI	FamilyI	Synechococcus	not validated	TACGGGAGTGGCAAGCGTTATCCGGAATTATTGGGCGTAAAGCGTCCGCAGGCGGCCTGACAAGTCTGCTGTTAAAGCGTGGAGCTTAACTCCATTTCAGCAGTGGAAACTGTCAGGCTTGAGTGTGGTAGGGGCAGAGGGAATTCCCGGTGTAGCGGTGAAATGCGTAGATATCGGGAAGAACACCAGTGGCGAAAGCGCTCTGCTGGGCCATCACTGACGCTCATGGACGAAAGCCAGGGGAGCGAAAGGG
ASV1952	Bacteria	Cyanobacteria	Cyanobacteria	SubsectionI	FamilyI	Prochlorococcus	not validated	TACGGGAGTGGCAAGCGTTATCCGGAATTATTGGGCGTAAAGCGTCCGCAGGCGGCCTTTCAAGTCTGCTGTTAAAGCGTGGAGCTTAACTCCATTAAGGCAGTGGAAACTGATTGGCTTGAGTATGGTAGGGGCAGAGGGAATTCCCGGTGTAGCGGTGAAATGCGTAGATATCGGGAAGAACACCAGTGGCGAAGGCGCTCTGCTGGGCCATTACTGACGCTCATGGACGAAAGCCAGGGGAGCGAAAGGG
ASV2008	Bacteria	Cyanobacteria	Cyanobacteria	SubsectionI	FamilyI	Prochlorococcus	not validated	TACGGGAGTGACAAGCGTTATCCGGAATTATTGGGCGTAAAGCGTCCGCAGGCGGCTTTTCAAGTCTGCTGTTAAAGCGTGGAGCTTAACTCCATCATGGCAGTGGAAACTGAAAGGCTTGAGTATGGTAGGGGCAGAGGGAATTCCCGGTGTAGCGGTGAAATGCGTAGATATCGGGAAGAACACCAGTGGCGAAGGCGCTCTGCTGGGCCATTACTGACGCTCATGGACGAAAGCCAGGGGAGCGAAAGGG
ASV2057	Bacteria	Cyanobacteria	Cyanobacteria	SubsectionI	FamilyI	Synechococcus	not validated	TACGGGAGTGGCAAGCGTTATCCGGAATTATTGGGCGTAAAGCGTCCGCAGGCGGCTCATCAAGTCTGCTGTTAAAACGTGGAGCTTAACTCCATCATGGCAGTGGAAACTGGTGGGCTTGAGTGTGGTAGGGGCAGAGGGAATTCCCGGTGTAGCGGTGAAATGCGTAGATATCGGGAAGAACACCAGTGGCGAAGGCGCTCTGCTGGGCCATAACTGACGCTCATGGACGAAAGCCAGGGGAGCGAAAGGG
ASV2099	Bacteria	Cyanobacteria	Cyanobacteria	SubsectionI	FamilyI	Prochlorococcus	not validated	TACGGGAGTGGCAAGCGTTATCCGGAATTATTGGGCGTAAAGCGTCCGCAGGCGGCTTTTCAAGTCTGCTGTTAAAGCGTGGAGCTTAACTCCATCAATGCAGTGGAAACTGAAAGGCTTGAGTATGGTAGGGGCAGAGGGAATTCCCGGTGTAGCGGTGAAATGCGTAGATATCGGGAAGAACACCAGTGGCGAAGGCGCTCTGCTGGGCCATTACTGACGCTCATGGACGAAAGCCAGGGGAGCGAAAGGG
ASV217	Bacteria	Cyanobacteria	Cyanobacteria	SubsectionI	FamilyI	Prochlorococcus	not validated	TACGGGAGTGGCAAGCGTTATCCGGAATTATTGGGCGTAAAGCGTCCGCAGGCGGCCTTTCAAGTCTGCTGTTAAAGAGTGGAGCTTAACTCCATCATGGCAGTGGAAACTGATAGGCTTGAGTATGGTAGGGGCAGAGGGAATTCCCGGTGTAGCGGTGAAATGCGTAGATATCGGGAAGAACACCAGTGGCGAAGGCGCTCTGCTGGGCCATTACTGACGCTCATGGACGAAAGCCAGGGGAGCGAAAGGG
ASV2188	Bacteria	Cyanobacteria	Cyanobacteria	SubsectionI	FamilyI	Prochlorococcus	not validated	TACGGGAGTGGCAAGCGTTATCCGGAATTATTGGGCGTAAAGCGTCCGCAGGCGGCTTGTCAAGTCTGCTGTTAAAGCGTGGAGCTTAACTCCATCATGGCAGTGGAAACTGATAGGCTTGAGTATGGTAGGGGCAGAGGGAATTCCCGGTGTAGCGGTGAAATGCGTAGATATCGGGAAGAACACCAGTGGCGAAGGCGCTCTGCTGGGCCATTACTGACGCTCATGGACGAAAGCCAGGGGAGCGAAAGGG
ASV229	Bacteria	Cyanobacteria	Cyanobacteria	SubsectionI	FamilyI	Prochlorococcus	not validated	TACGGGAGTGGCAAGCGTTATCCGGAATTATTGGGCGTAAAGCGTCCGCAGGCGGCCTTTCAAGTCTGCTGTTAAAGAGTGGAGCTTAACTCCATCATGGCAGTGGAAACTGATTGGCTTGAGTATGGTAGGGGCAGAGGGAATTCCCGGTGTAGCGGTGAAATGCGTAGATATCGGGAAGAACACCAGTGGCGAAGGCGCTCTGCTGGGCCATTACTGACGCTCATGGACGAAAGCCAGGGGAGCGAAAGGG
ASV2532	Bacteria	Cyanobacteria	Cyanobacteria	SubsectionI	FamilyI	Prochlorococcus	not validated	TACGGGAGTGGCAAGCGTTATCCGGAATTATTGGGCGTAAAGCGTCCGCAGGCGGCCTTTCAAGTCTGCTGTAAAAGCGTGGAGCTTAACTCCATCATCGCAGTGGAAACTGTTGGGCTTGAGTGTGGTAGGGGCAGAGGGAATTCCCGGTGTAGCGGTGAAATGCGTAGATATCGGGAAGAACACCAGTGGCGAAGGCGCTCTGCTGGGCCATAACTGACGCTCATGGACGAAAGCCAGGGGAGCGAAAGGG
ASV2533	Bacteria	Cyanobacteria	Cyanobacteria	SubsectionI	FamilyI	Prochlorococcus	not validated	TACGGGAGTGGCAAGCGTTATCCGGAATTATTGGGCGTAAAGCGTCCGCAGGCGGCCTATCAAGTCTGCTGTTAAAGCGTGGAGCTTAACTCCATCATGGCAGTGGAAACTGGTAGGCTTGAGTATGGTAGGGGCAGAGGGAATTCCCGGTGTAGCGGTGAAATGCGTAGATATCGGGAAGAACACCAGTGGCGAAGGCGCTCTGCTGGGCCATTACTGACGCTCATGGACGAAAGCCAGGGGAGCGAAAGGG
ASV2613	Bacteria	Cyanobacteria	Cyanobacteria	SubsectionI	FamilyI	Prochlorococcus	not validated	TACGGGAGTGGCAAGCGTTATCCGGAATTATTGGGCGTAAAGCGTCCGTAGGCGGCCTTTCAAGTCTGCTGTTAAAGCGTGGAGCTTAACTCCATTATGGCAGTGGAAACTGATCGGCTAGAGTATGGTAGGGGCAGAGGGAATTCCCGGTGTAGCGGTGAAATGCGTAGATATCGGGAAGAACACCAGTGGCGAAGGCGCTCTGCTGGGCCATTACTGACGCTCATGGACGAAAGCCAGGGGAGCGAAAGGG
ASV263	Bacteria	Cyanobacteria	Cyanobacteria	SubsectionI	FamilyI	Prochlorococcus	not validated	TACGGGAGTGGCAAGCGTTATCCGGAATTATTGGGCGTAAAGCGTCCGCAGGCGGCCTTTCAAGTCTGCTGTAAAAACGTGGAGCTTAACTCCATCATCGCAGTGGAAACTGTAAGGCTTGAGTGTGGTAGGGGCAGAGGGAATTCCCGGTGTAGCGGTGAAATGCGTAGATATCGGGAAGAACACCAGTGGCGAAGGCGCTCTGCTGGGCCATAACTGACGCTCATGGACGAAAGCCAGGGGAGCGAAAGGG
ASV273	Bacteria	Cyanobacteria	Cyanobacteria	SubsectionI	FamilyI	Prochlorococcus	not validated	TACGGGAGTGGCAAGCGTTATCCGGAATTATTGGGCGTAAAGCGTCCGCAGGCGGCCCTTCAAGTCTGCTGTTAAAACGTGGAGCTTAACTCCATCAAGGCAGTGGAAACTGTTGGGCTTGAGTGTGGTAGGGGCAGAGGGAATTCCCGGTGTAGCGGTGAAATGCGTAGATATCGGGAAGAACACCAGTGGCGAAGGCGCTCTGCTGGGCCATAACTGACGCTCATGGACGAAAGCCAGGGGAGCGAAAGGG
ASV276	Bacteria	Cyanobacteria	Cyanobacteria	SubsectionI	FamilyI	Prochlorococcus	not validated	TACGGGAGTGGCAAGCGTTATCCGGAATTATTGGGCGTAAAGCGTCCGCAGGCGGCCTTTCAAGTCTGCTGTTAAAGCGTGGAGCTTAACTCCATCATGGCAGTGGAAACTGATTGGCTTGAGTATGGTAGGGGTAGAGGGAATTCCCGGTGTAGCGGTGAAATGCGTAGATATCGGGAAGAACACCAGTGGCGAAGGCGCTCTACTGGGCCATTACTGACGCTCATGGACGAAAGCCAGGGGAGCGAAAGGG
ASV2777	Bacteria	Cyanobacteria	Cyanobacteria	SubsectionI	FamilyI	marine_group	not validated	TACGGAGGATGCAAGCGTTATCCGGAATCATTGGGCGTAAAGCGTCCGCAGGTGGTTTTCAAAGTCTGCTGTTAAAGACTGGAGCTCAACTCCGGAAAGGCGGTGGAAACTTGGAAACTAGAGTTCGGTAGGGGTAGCAGGAATTCCCAGTGTAGCGGTGAAATGCGTAGATATTGGGAAGAACATCGGTGGCGAAGGCGTGCTACTGGACCGCAACTGACACTCAGGGACGAAAGCTAGGGGAGCGAAAGGG
ASV2824	Bacteria	Cyanobacteria	Cyanobacteria	SubsectionI	FamilyI	Prochlorococcus	not validated	TACGGGAGTGGCAAGCGTTATCCGGAATTATTGGGCGTAAAGCGTCCGCAGGCGGCCCTTCAAGTCTGCTGTTAAAGCGTGGAGCTTAACTCCATTAATGCAGTGGAAACTGTTGGGCTTGAGTATGGTAGGGGCAGAGGGAATTCCCGGTGTAGCGGTGAAATGCGTAGATATCGGGAAGAACACCAGTGGCGAAGGCGCTCTGCTGGGCCATAACTGACGCTCATGGACGAAAGCCAGGGGAGCGAAAGGG
ASV2834	Bacteria	Cyanobacteria	Cyanobacteria	SubsectionI	FamilyI	Prochlorococcus	not validated	TACGGGAGTGGCAAGCGTTATCCGGAATTATTGGGCGTAAAGCGTCCGCAGGCGGCTTTACAAGTCTGCTGTTAAAAAGTGGAGCTTAACTCCATCATGGCAGTGGAAACTGAAAGGCTTGAGTATGGTAGGGGCAGAGGGAATTCCCGGTGTAGCGGTGAAATGCGTAGATATCGGGAAGAACACCAGTGGCGAAGGCGCTCTGCTGGGCCATTACTGACGCTCATGGACGAAAGCCAGGGGAGCGAAAGGG
ASV2845	Bacteria	Cyanobacteria	Cyanobacteria	SubsectionI	FamilyI	Prochlorococcus	not validated	TACGGGAGTGGCAAGCGTTATCCGGAATTATTGGGCGTAAAGCGTCCGCAGGCGGCCTTTCAAGTCTGCTGTTAAAGCGTGGAGCTCAACTCCATTAGTGCAGTGGAAACTGATTGGCTGGAGTGTGGTAGGGGCAGAGGGAATTCCCGGTGTAGCGGTGAAATGCGTAGATATCGGGAAGAACACCAGTGGCGAAGGCGCTCTGCTGGGCCATAACTGACGCTCATGGACGAAAGCCAGGGGAGCGAAAGGG
ASV286	Bacteria	Cyanobacteria	Cyanobacteria	SubsectionI	FamilyI	Prochlorococcus	not validated	TACGGGAGTGGCAAGCGTTATCCGGAATTATTGGGCGTAAAGCGTCCGCAGGCGGCCTTTCAAGTCTGCTGTTAAAACGTGGAGCTTAACTCCATCATGGCAGTGGAAACTGATCGGCTTGAGTATGGTAGGGGCAGAGGGAATTCCCGGTGTAGCGGTGAAATGCGTAGATATCGGGAAGAACACCAGTGGCGAAGGCGCTCTGCTGGGCCATTACTGACGCTCATGGACGAAAGCCAGGGGAGCGAAAGGG
ASV2876	Bacteria	Cyanobacteria	Cyanobacteria	SubsectionI	FamilyI	Prochlorococcus	not validated	TACGGGAGTGGCAAGCGTTATCCGGAATTATTGGGCGTAAAGCGTCCGCAGGCGGCCTTTCAAGTCTGCTGTAAAAACGTGGAGCTTAACTCCATCATCGCAGTGGAAACTGAAGGGCTCGAGTGTGGTAGGGGCAGAGGGAATTCCCGGTGTAGCGGTGAAATGCGTAGATATCGGGAAGAACACCAGTGGCGAAGGCGCTCTGCTGGGCCATAACTGACGCTCATGGACGAAAGCCAGGGGAGCGAAAGGG
ASV291	Bacteria	Cyanobacteria	Cyanobacteria	SubsectionI	FamilyI	Prochlorococcus	not validated	TACGGGAGTGGCAAGCGTTATCCGGAATTATTGGGCGTAAAGCGTCCGCAGGCGGCCTTTCAAGTCTGCTGTTAAAACGTGGAGCTCAACTCCATCATGGCAGTGGAAACTGATTGGCTTGAGTATGGTAGGGGCAGAGGGAATTCCCGGTGTAGCGGTGAAATGCGTAGATATCGGGAAGAACACCAGTGGCGAAGGCGCTCTGCTGGGCCATTACTGACGCTCATGGACGAAAGCCAGGGGAGCGAAAGGG
ASV3031	Bacteria	Cyanobacteria	Cyanobacteria	SubsectionI	FamilyI	Prochlorococcus	not validated	TACGGGAGTGGCAAGCGTTATCCGGAATTATTGGGCGTAAAGCGTCCGCAGGCGGCTTTTCAAGTCTGCTGTTAAAGCGTGGAGCTTAACTCCATCATGGCAGTGGAAACTGAAAGGCTTGAGTATAGTAGGGGCAGAGGGAATTCCCGGTGTAGCGGTGAAATGCGTAGATATCGGGAAGAACACCAGTGGCGAAGGCGCTCTGCTGGGCTATTACTGACGCTCATGGACGAAAGCCAGGGGAGCGAAAGGG
ASV3074	Bacteria	Cyanobacteria	Cyanobacteria	SubsectionI	FamilyI	Synechococcus	not validated	TACGGGAGTGGCAAGCGTTATCCGGAATTATTGGGCGTAAAGCGTCCGCAGGCGGCCCTTCAAGTCTGCTGTTAAAGCGTGGAGCTTAACTCCATCAAGGCAGTGGATACTGTTGGGCTTGAGTGTGGTAGGGGCAGAGGGAATTCCCGGTGTAGCGGTGAAATGCGTAGATATCGGGAAGAACACCAGTGGCGAAGGCGCTCTGCTGGGCCATAACTGACGCTCATGGACGAAAGCCAGGGGAGCGAAAGGG
ASV3132	Bacteria	Cyanobacteria	Cyanobacteria	SubsectionI	FamilyI	Prochlorococcus	not validated	TACGGGAGTGGCAAGCGTTATCCGGAATTATTGGGCGTAAAGCGTCCGCAGGCGGCTTTTCAAGTCTGCTGTTAAAACGTGGAGCTTAACTCCATCATGGCAGTGGAAACTGAAAGGCTTGAGTATGGTAGGGGCAGAGGGAATTTCCGGTGTAGCGGTGAAATGCGTAGATATCGGAAAGAACACCAGTGGCGAAGGCGCTCTGCTGGGCCATTACTGACGCTCATGGACGAAAGCCAGGGGAGCGAAAGGG
ASV32	Bacteria	Cyanobacteria	Cyanobacteria	SubsectionI	FamilyI	Prochlorococcus	not validated	TACGGGAGTGGCAAGCGTTATCCGGAATTATTGGGCGTAAAGCGTCCGCAGGCGGCTTTTCAAGTCTGCTGTTAAAGAGTGGAGCTTAACTCCATCATGGCAGTGGAAACTGAAAGGCTTGAGTATGGTAGGGGCAGAGGGAATTCCCGGTGTAGCGGTGAAATGCGTAGATATCGGGAAGAACACCAGTGGCGAAGGCGCTCTGCTGGGCCATTACTGACGCTCATGGACGAAAGCCAGGGGAGCGAAAGGG
ASV3217	Bacteria	Cyanobacteria	Cyanobacteria	SubsectionI	FamilyI	Prochlorococcus	not validated	TACGGGAGTGGCAAGCGTTATCCGGAATTATTGGGCGTAAAGCGTCCGCAGGCGGCTTATCAAGTCTGCTGTTAAAGCGTGGAGCTTAACTCCATCATGGCAGTGGAAACTGATAGGCTGGAGTATGGTAGGGGCAGAGGGAATTCCCGGTGTAGCGGTGAAATGCGTAGATATCGGGAAGAACACCAGTGGCGAAGGCGCTCTGCTGGGCCATTACTGACGCTCATGGACGAAAGCCAGGGGAGCGAAAGGG
ASV3238	Bacteria	Cyanobacteria	Cyanobacteria	SubsectionI	FamilyI	Prochlorococcus	not validated	TACGGGAGTGGCAAGCGTTATCCGGAATTATTGGGCGTAAAGCGTCCGCAGGCGGCTTTTCAAGTCTGCTGTAAAAACGTGGAGCTTAACTCCATCATCGCAGTGGAAACTGAAAGGCTTGAGTGTGGTAGGGGCAGAGGGAATTCCCGGTGTAGCGGTGAAATGCGTAGATATCGGGAAGAACACCAGTGGCGAAGGCGCTCTGCTGGGCCATCACTGACGCTCATGGACGAAAGCCAGGGGAGCGAAAGGG
ASV328	Bacteria	Cyanobacteria	Cyanobacteria	SubsectionI	FamilyI	Prochlorococcus	not validated	TACGGGAGTGGCAAGCGTTATCCGGAATTATTGGGCGTAAAGCGTCCGCAGGCGGCCTTTCAAGTCTGCTGTTAAAGCGTGGAGCTTAACTCCATTATGGCAGTGGAAACTGATGGGCTTGAGTATGGTAGGGGCAGAGGGAATTCCCGGTGTAGCGGTGAAATGCGTAGATATCGGGAAGAACACCAGTGGCGAAGGCGCTCTGCTGGGCCATTACTGACGCTCATGGACGAAAGCCAGGGGAGCGAAAGGG
ASV33	Bacteria	Cyanobacteria	Cyanobacteria	SubsectionI	FamilyI	Prochlorococcus	not validated	TACGGGAGTGGCAAGCGTTATCCGGAATTATTGGGCGTAAAGCGTCCGCAGGCGGCTTATCAAGTCTGCTGTTAAAGCGTGGAGCTTAACTCCATCATGGCAGTGGAAACTGATAGGCTTGAGTATGGTAGGGGCAGAGGGAATTCCCGGTGTAGCGGTGAAATGCGTAGATATCGGGAAGAACACCAGTGGCGAAGGCGCTCTGCTGGGCCATTACTGACGCTCATGGACGAAAGCCAGGGGAGCGAAAGGG
ASV347	Bacteria	Cyanobacteria	Cyanobacteria	SubsectionI	FamilyI	marine_group	not validated	TACGGAGGATGCAAGCGTTATCCGGAATCATTGGGCGTAAAGCGTCCGCAGGTGGTTTCCAAAGTCTGCTGTTAAAGACTGGAGCTCAACTCCGGAACGGCGGTGGAAACTTGGAAACTAGAGTTCGGTAGGGGTAGCAGGAATTCCCAGTGTAGCGGTGAAATGCGTAGATATTGGGAAGAACATCGGTGGCGAAGGCGTGCTACTGGACCGTAACTGACACTCAGGGACGAAAGCTAGGGGAGCGAAAGGG
ASV3676	Bacteria	Cyanobacteria	Cyanobacteria	SubsectionIII	FamilyI	Trichodesmium	not validated	TACGGAGGAGGCAAGCGTTATCCGGAATGATTGGGCGTAAAGCGTCCGCAGGTGGCCATGTAAGTCTGCTGTCAAAACCCAGGGCTTAACTCTGGTCAGGCAGTGGAAACTACAAAGCTAGAGTTCGGTAGGGGCAAAGGGAATTCCCGGTGTAGCGGTGAAATGCGTAGATATCGGGAAGAACATCGGTGGCGAAAGCGCTTTGCTAGACCAAAACTGACACTCAGGGACGAAAGCTAGGGGAGCGAATGGG
ASV3758	Bacteria	Cyanobacteria	Cyanobacteria	SubsectionI	FamilyI	Synechococcus	not validated	TACGGGAGTGGCAAGCGTTATCCGGAATTATTGGGCGTAAAGCGTCCGCAGGCGGCCTTTCAAGTCTGCTGTTAAAGCGTGGAGCTTAACTCCATTTAGGCAGTGGAAACTGTTGGGCTGGAGTGTGGTAGGGGCAGAGGGAATTCCCGGTGTAGCGGTGAAATGCGTAGATATCGGGAAGAACACCAGTGGCGAAGGCGCTCTGCTGGGCCATAACTGACGCTCATGGACGAAAGCCAGGGGAGCGAAAGGG
ASV3782	Bacteria	Cyanobacteria	Cyanobacteria	SubsectionI	FamilyI	Prochlorococcus	not validated	TACGGGAGTGGCAAGCGTTATCCGGAATTATTGGGCGTAAAGCGTCCGCAGGCGGCCTTTCAAGTCTGCTGTTAAAGCGTGGAGCTTAACTCCATTAATGCAGTGGAAACTGATTGGCTTGAGTGTGGTAGGGGCAGAGGGAATTCCCGGTGTAGCGGTGAAATGCGTAGATATCGGGAAGAACACCAGTGGCGAAGGCGCTCTGCTGGGCCATAACTGACGCTCATGGACGAAAGCCAGGGGAGCGAAAGGG
ASV3799	Bacteria	Cyanobacteria	Cyanobacteria	SubsectionI	FamilyI	Prochlorococcus	not validated	TACGGGAGTGGCAAGCGTTATCCGGAATTATTGGGCGTAAAGCGTCCGCAGGCGGCCTATCAAGTCTGCTGTTAAAGCGTGGAGCTTAACTCCATTATGGCAGTGGAAACTGATAGGCTTGAGTATGGTAGGGGCAGAGGGAATTCCCGGTGTAGCGGTGAAATGCGTAGATATCGGGAAGAACACCAGTGGCGAAGGCGCTCTGCTGGGCCATTACTGACGCTCATGGACGAAAGCCAGGGGAGCGAAAGGG
ASV3918	Bacteria	Cyanobacteria	Cyanobacteria	SubsectionI	FamilyI	Synechococcus	not validated	TACGGGAGTGGCAAGCGTTATCCGGAATTATTGGGCGTAAAGCGTCCGCAGGCGGCCTGACAAGTCTGCTGTTAAAGCGTGGAGCTTAACTCCATTTCAGCAGTGGAAACTGTCAGGCTTGAGTGTGGTAGGGGCAGAGGGAATTCCCGGTGTAGCGGTGAAATGCGTAGATATCGGGAAGAACACCAGTGGCGAAAGCGCTCTGCTGGGCCATAACTGACGCTCATGGACGAAAGCCAGGGGAGCGAAAGGG
ASV3956	Bacteria	Cyanobacteria	Cyanobacteria	SubsectionI	FamilyI	Synechococcus	not validated	TACGGGAGTGGCAAGCGTTATCCGGAATTATTGGGCGTAAAGCGTCCGCAGGCGGCCCTTCAAGTCTGCTGTTAAAAAGTGGAGCTTAACTCCATCATTGCAGTGGAAACTGTTGGGCTTGAGTGTGGTAGGGGCAGAGGGAATTCCCGGTGTAGCGGTGAAATGCGTAGATATCGGGAAGAACACCAGTGGCGAAGGCGCTCTGCTGGGCCATAACTGACGCTCATGGACGAAAGCCAGGGGAGCGAAAGGG
ASV4101	Bacteria	Cyanobacteria	Cyanobacteria	SubsectionI	FamilyI	Prochlorococcus	not validated	TACGGGAGTGGCAAGCGTTATCCGGAATTATTGGGCGTAAAGCGTCCGCAGGCGGCCTTTCAAGTCTGCTGTTAAAGAGTGGAGCTTAACTCCATTATGGCAGTGGAAACTGTTGGGCTTGAGTATGGTAGGGGCAGAGGGAATTCCCGGTGTAGCGGTGAAATGCGTAGATATCGGGAAGAACACCAGTGGCGAAGGCGCTCTGCTGGGCCATTACTGACGCTCATGGACGAAAGCCAGGGGAGCGAAAGGG
ASV4111	Bacteria	Cyanobacteria	Cyanobacteria	SubsectionI	FamilyI	Prochlorococcus	not validated	TACGGGAGTGGCAAGCGTTATCCGGAATTATTGGGCGTAAAGCGTCCGCAGGCGGCCCTTCAAGTCTGCTGTAAAAACGTGGAGCTTAACTCCATCATCGCAGTGGAAACTGAAGGGCTAGAGTGTGGTAGGGGCAGAGGGAATTCCCGGTGTAGCGGTGAAATGCGTAGATATCGGGAAGAACACCAGTGGCGAAGGCGCTCTGCTGGGCCATAACTGACGCTCATGGACGAAAGCCAGGGGAGCGAAAGGG
ASV4150	Bacteria	Cyanobacteria	Cyanobacteria	SubsectionI	FamilyI	Prochlorococcus	not validated	TACGGGAGTGGCAAGCGTTATCCGGAATTATTGGGCGTAAAGCGTCCGCAGGCGGCTTTTCAAGTCTGCTGTTAAAACGTGGAGCTCAACTCCATCAAGGCAGTGGAAACTGATTGGCTTGAGTGTGGTAGGGGCAGAGGGAATTCCCGGTGTAGCGGTGAAATGCGTAGATATCGGGAAGAACACCAGTGGCGAAGGCGCTCTGCTGGGCCATAACTGACGCTCATGGACGAAAGCCAGGGGAGCGAAAGGG
ASV4151	Bacteria	Cyanobacteria	Cyanobacteria	SubsectionI	FamilyI	Prochlorococcus	not validated	TCCTTTCTTTTCCCTCTTTCTCCTTAATTATTGGGCGTAAAGCGTCCGCAGGCGGCTTTTCAAGTCTGCTGTTAAAGCGTGGAGCTTAACTCCATCATGGCAGTGGAAACTGAAAGGCTTGAGTATGGTAGGGGCAGAGGGAATTCCCGGTGTAGCGGTGAAATGCGTAGATATCGGGAAGAACACCAGTGGCGAAGGCGCTCTGCTGGGCCATTACTGACGCTCATGGACGAAAGCCAGGGGAGCGAAAGGG
ASV42	Bacteria	Cyanobacteria	Cyanobacteria	SubsectionI	FamilyI	Prochlorococcus	not validated	TACGGGAGTGGCAAGCGTTATCCGGAATTATTGGGCGTAAAGCGTCCGCAGGCGGCCTTTCAAGTCTGCTGTTAAAGCGTGGAGCTTAACTCCATCATGGCAGTGGAAACTGATAGGCTTGAGTATGGTAGGGGCAGAGGGAATTCCCGGTGTAGCGGTGAAATGCGTAGATATCGGGAAGAACACCAGTGGCGAAGGCGCTCTGCTGGGCCATTACTGACGCTCATGGACGAAAGCCAGGGGAGCGAAAGGG
ASV423	Bacteria	Cyanobacteria	Cyanobacteria	SubsectionI	FamilyI	Prochlorococcus	not validated	TACGGGAGTGGCAAGCGTTATCCGGAATTATTGGGCGTAAAGCGTCCGCAGGCGGCTTATCAAGTCTGCTGTTAAAGAGTGGAGCTTAACTCCATCATGGCAGTGGAAACTGATAGGCTTGAGTATGGTAGGGGCAGAGGGAATTCCCGGTGTAGCGGTGAAATGCGTAGATATCGGGAAGAACACCAGTGGCGAAGGCGCTCTGCTGGGCCATTACTGACGCTCATGGACGAAAGCCAGGGGAGCGAAAGGG
ASV4246	Bacteria	Cyanobacteria	Cyanobacteria	SubsectionIV	FamilyII	Calothrix	not validated	TACGGAGGATGCAAGCGTTATCCGGAATGATTGGGCGTAAAGCGTCCGCAGGTGGTTTTGTAAGTCTGTTGTTAAAGCGTGAGGCTTAACCTCATAATGGCAGTGGAAACTACAAGACTAGAGTACGTTCGGGGCAGAGGGAATTCCTGGTGTAGCGGTGAAATGCGTAGATATCAGGAAGAACACCGGTGGCGAAAGCGCTCTGCTAGGCCGTAACTGACACTGAGGGACGAAAGCTAGGGGAGCGAATGGG
ASV428	Bacteria	Cyanobacteria	Cyanobacteria	SubsectionI	FamilyI	Prochlorococcus	not validated	TACGGGAGTGGCAAGCGTTATCCGGAATTATTGGGCGTAAAGCGTCCGCAGGCGGCCTTACAAGTCTGCTGTAAAAACGTGGAGCTTAACTCCATCATCGCAGTGGAAACTGTAGGGCTTGAGTGTGGTAGGGGCAGAGGGAATTCCCGGTGTAGCGGTGAAATGCGTAGATATCGGGAAGAACACCAGTGGCGAAGGCGCTCTGCTGGGCCATAACTGACGCTCATGGACGAAAGCCAGGGGAGCGAAAGGG
ASV4320	Bacteria	Cyanobacteria	Cyanobacteria	SubsectionI	FamilyI	Synechococcus	not validated	TACGGGAGTGGCAAGCGTTATCCGGAATTATTGGGCGTAAAGCGTCCGCAGGCGGCCTTTCAAGTCTGCTGTTAAAAAGTGGAGCTTAACTCCATCATGGCAGTGGAAACTGTAAGGCTTGAGTGTGGTAGGGGCAGAGGGAATTCCCGGTGTAGCGGTGAAATGCGTAGATATCGGGAAGAACACCAGTGGCGAAGGCGCTCTGCTGGGCCATAACTGACGCTCATGGACGAAAGCCAGGGGAGCGAAAGGG
ASV443	Bacteria	Cyanobacteria	Cyanobacteria	SubsectionI	FamilyI	Prochlorococcus	not validated	TACGGGAGTGGCAAGCGTTATCCGGAATTATTGGGCGTAAAGCGTCCGCAGGCGGCTTTTCAAGTCTGCTGTTAAAACGTGGAGCTTAACTCCATCATGGCAGTGGAAACTGAAAGGCTTGAGTATGGTAGGGGCAGAGGGAATTCCCGGTGTAGCGGTGAAATGCGTAGATATCGGGAAGAACACCAGTGGCGAAGGCGCTCTGCTGGGCCATAACTGACGCTCATGGACGAAAGCCAGGGGAGCGAAAGGG
ASV45	Bacteria	Cyanobacteria	Cyanobacteria	SubsectionI	FamilyI	Prochlorococcus	not validated	TACGGGAGTGGCAAGCGTTATCCGGAATTATTGGGCGTAAAGCGTCCGCAGGCGGCTTTTCAAGTCTGCTGTTAAAAAGTGGAGCTTAACTCCATCATGGCAGTGGAAACTGAAAGGCTTGAGTATGGTAGGGGCAGAGGGAATTCCCGGTGTAGCGGTGAAATGCGTAGATATCGGGAAGAACACCAGTGGCGAAGGCGCTCTGCTGGGCCATTACTGACGCTCATGGACGAAAGCCAGGGGAGCGAAAGGG
ASV4501	Bacteria	Cyanobacteria	Cyanobacteria	SubsectionIV	FamilyII	Calothrix	not validated	TACGGAGGATGCAAGCGTTATCCGGAATGATTGGGCGTAAAGCGTCCGCAGGTGGTTTTGTAAGTCTGCTGTTAAAGCGTGAGGCTCAACCTCATAATGGCGGTGGAAACTACAAGACTAGAGTACGTTCGGGGCAGAGGGAATTCCTGGTGTAGCGGTGAAATGCGTAGATATCAGGAAGAACACCGGTGGCGAAAGCGCTCTGCTAGGCCGTAACTGACACTGAGGGACGAAAGCTAGGGGAGCGAATGGG
ASV4502	Bacteria	Cyanobacteria	Cyanobacteria	SubsectionI	FamilyI	Prochlorococcus	not validated	TACGGGAGTGGCAAGCGTTATCCGGAATTATTGGGCGTAAAGCGTCCGCAGGCGGCCTATCAAGTCTGCTGTTAAAGCGTGGAGCTTAACTCCATCATGGCAGTGGAAACTGATCGGCTTGAGTATGGTAGGGGCAGAGGGAATTCCCGGTGTAGCGGTGAAATGCGTAGATATCGGGAAGAACACCAGTGGCGAAGGCGCTCTGCTGGGCCATTACTGACGCTCATGGACGAAAGCCAGGGGAGCGAAAGGG
ASV453	Bacteria	Cyanobacteria	Cyanobacteria	SubsectionI	FamilyI	Prochlorococcus	not validated	TACGGGAGTGGCAAGCGTTATCCGGAATTATTGGGCGTAAAGCGTCCGCAGGCGGCTTTTCAAGTCTGCTGTTAAAAAGTGGAGCTTAACTCCATCAAGGCAGTGGAAACTGATTGGCTTGAGTGTGGTAGGGGCAGAGGGAATTCCCGGTGTAGCGGTGAAATGCGTAGATATCGGGAAGAACACCAGTGGCGAAGGCGCTCTGCTGGGCCATAACTGACGCTCATGGACGAAAGCCAGGGGAGCGAAAGGG
ASV4537	Bacteria	Cyanobacteria	Cyanobacteria	SubsectionI	FamilyI	Synechococcus	not validated	TACGGGAGTGGCAAGCGTTATCCGGAATTATTGGGCGTAAAGCGTCCGCAGGCGGCCTTTCAAGTCTGCTGTTAAAGCGTGGAGCTTAACTCCATTTAGGCAGTGGAAACTGTTGGGCTCGAGTGTGGTAGGGGCAGAGGGAATTCCCGGTGTAGCGGTGAAATGCGTAGATATCGGGAAGAACACCAGTGGCGAAGGCGCTCTGCTGGGCCATAACTGACGCTCATGGACGAAAGCCAGGGGAGCGAAAGGG
ASV4552	Bacteria	Cyanobacteria	Cyanobacteria	SubsectionI	FamilyI	Prochlorococcus	not validated	TACGGGAGTGGCAAGCGTTATCCGGAATTATTGGGCGTAAAGCGTCCGCAGGCGGCCTTTCAAGTCTGCTGTAAAAACGTGGAGCTCAACTCCATCATCGCAGTGGAAACTGTAAGGCTTGAGTGTGGTAGGGGCAGAGGGAATTCCCGGTGTAGCGGTGAAATGCGTAGATATCGGGAAGAACACCAGTGGCGAAGGCGCTCTGCTGGGCCATAACTGACGCTCATGGACGAAAGCCAGGGGAGCGAAAGGG
ASV4611	Bacteria	Cyanobacteria	Cyanobacteria	SubsectionI	FamilyI	Prochlorococcus	not validated	TACGGGAGTGGCAAGCGTTATCCGGAATTATTGGGCGTAAAGCGTCCGCAGGCGGCTTTTCAAGTCTGCTGTTAAAGCGTGGAGCTTAACTCCATTATGGCAGTGGAAACTGGAAGGCTTGAGTATGGTAGGGGCAGAGGGAATTCCCGGTGTAGCGGTGAAATGCGTAGATATCGGGAAGAACACCAGTGGCGAAGGCGCTCTGCTGGGCCATTACTGACGCTCATGGACGAAAGCCAGGGGAGCGAAAGGG
ASV4625	Bacteria	Cyanobacteria	Cyanobacteria	SubsectionIV	FamilyII	Calothrix	not validated	TACGGAGGATGCAAGCGTTATCCGGAATGATTGGGCGTAAAGCGTCCGCAGGTGGTTTTGTAAGTCTGTTGTTAAAGCGTGAGGCTCAACCTCATAATGGCAGTGGAAACTACAAGACTAGAGTACGTTCGGGGCAGAGGGAATTCCTGGTGTAGCGGTGAAATGCGTAGATATCAGGAAGAACACCGGTGGCGAAAGCGCTCTGCTAGGCCGTAACTGACACTGAGGGACGAAAGCTAGGGGAGCGAATGGG
ASV4670	Bacteria	Cyanobacteria	Cyanobacteria	SubsectionI	FamilyI	Prochlorococcus	not validated	TACGGGAGTGGCAAGCGTTATCCGGAATTATTGGGCGTAAAGCGTCCGCAGGCGGCCTTTCAAGTCTGCTGTAAAAACGTGGAGCTTAACTCCATCATCGCAGTGGAAACTGGAAGGCTCGAGTGTGGTAGGGGCAGAGGGAATTCCCGGTGTAGCGGTGAAATGCGTAGATATCGGGAAGAACACCAGTGGCGAAGGCGCTCTGCTGGGCCACAACTGACGCTCATGGACGAAAGCCAGGGGAGCGAAAGGG
ASV4719	Bacteria	Cyanobacteria	Cyanobacteria	SubsectionI	FamilyI	Prochlorococcus	not validated	TACGGGAGTGGCAAGCGTTATCCGGAATTATTGGGCGTAAAGCGTCCGCAGGCGGCCTTTCAAGTCTGCTGTTAAATAGTGGAGCTTAACTCCATCACTGCAGTGGAAACTGTTGGGCTTGAGTGTGGTAGGGGCAGAGGGAATTCCCGGTGTAGCGGTGAAATGCGTAGATATCGGGAAGAACACCAGTGGCGAAGGCGCTCTGCTGGGCCATAACTGACGCTCATGGACGAAAGCCAGGGGAGCGAAAGGG
ASV4878	Bacteria	Cyanobacteria	Cyanobacteria	SubsectionI	FamilyI	Prochlorococcus	not validated	TCCGGGCTTTTCCCTCTTTATCCGGAATTATTGGGCGTAAAGCGTCCGCAGGCGGCTTTTCAAGTCTGCTGTTAAAGCGTGGAGCTTAACTCCATCATGGCAGTGGAAACTGAAAGGCTTGAGTATGGTAGGGGCAGAGGGAATTCCCGGTGTAGCGGTGAAATGCGTAGATATCGGGAAGAACACCAGTGGCGAAGGCGCTCTGCTGGGCCATTACTGACGCTCATGGACGAAAGCCAGGGGAGCGAAAGGG
ASV491	Bacteria	Cyanobacteria	Cyanobacteria	SubsectionI	FamilyI	Prochlorococcus	not validated	TACGGGAGTGGCAAGCGTTATCCGGAATTATTGGGCGTAAAGCGTCCGCAGGCGGCTTCTCAAGTCTGCTGTTAAAACGTGGAGCTTAACTCCATCATGGCAGTGGAAACTGAGAGGCTTGAGTATGGTAGGGGCAGAGGGAATTCCCGGTGTAGCGGTGAAATGCGTAGATATCGGGAAGAACACCAGTGGCGAAGGCGCTCTGCTGGGCCATTACTGACGCTCATGGACGAAAGCCAGGGGAGCGAAAGGG
ASV50	Bacteria	Cyanobacteria	Cyanobacteria	SubsectionI	FamilyI	Prochlorococcus	not validated	TACGGGAGTGGCAAGCGTTATCCGGAATTATTGGGCGTAAAGCGTCCGCAGGCGGCCTTTCAAGTCTGCTGTTAAAGCGTGGAGCTTAACTCCATTATGGCAGTGGAAACTGATAGGCTTGAGTATGGTAGGGGCAGAGGGAATTCCCGGTGTAGCGGTGAAATGCGTAGATATCGGGAAGAACACCAGTGGCGAAGGCGCTCTGCTGGGCCATTACTGACGCTCATGGACGAAAGCCAGGGGAGCGAAAGGG
ASV5044	Bacteria	Cyanobacteria	Cyanobacteria	SubsectionI	FamilyI	Prochlorococcus	not validated	TACGGGAGTGGCAAGCGTTATCCGGAATTATTGGGCGTAAAGCGTCCGCAGGCGGCCTTTCAAGTCTGCTGTTAAAGCGTGGAGCTTAACTCCATCAAGGCAGTGGAAACTGTTGGGCTTGAGTGTGGTAGGGGCAGAGGGAATTCCCGGTGTAGCGGTGAAATGCGTAGATATCGGGAAGAACACCAGTGGCGAAGGCGCTCTGCTGGGCCATCACTGACGCTCATGGACGAAAGCCAGGGGAGCGAAAGGG
ASV5075	Bacteria	Cyanobacteria	Cyanobacteria	SubsectionI	FamilyI	Prochlorococcus	not validated	TCCGGGCGTGGCCCGCGTTATCCGGAATTATTGGGCGTAAAGCGTCCGCAGGCGGCTTTTCAAGTCTGCTGTTAAAGCGTGGAGCTTAACTCCATCATGGCAGTGGAAACTGAAAGGCTTGAGTATGGTAGGGGCAGAGGGAATTCCCGGTGTAGCGGTGAAATGCGTAGATATCGGGAAGAACACCAGTGGCGAAGGCGCTCTGCTGGGCCATTACTGACGCTCATGGACGAAAGCCAGGGGAGCGAAAGGG
ASV512	Bacteria	Cyanobacteria	Cyanobacteria	SubsectionI	FamilyI	Prochlorococcus	not validated	TACGGGAGTGGCAAGCGTTATCCGGAATTATTGGGCGTAAAGCGTCCGCAGGCGGCCCTTCAAGTCTGCTGTAAAAACGTGGAGCTTAACTCCATCATCGCAGTGGAAACTGTAGGGCTTGAGTGTGGTAGGGGCAGAGGGAATTCCCGGTGTAGCGGTGAAATGCGTAGATATCGGGAAGAACACCAGTGGCGAAGGCGCTCTGCTGGGCCATAACTGACGCTCATGGACGAAAGCCAGGGGAGCGAAAGGG
ASV515	Bacteria	Cyanobacteria	Cyanobacteria	SubsectionI	FamilyI	Prochlorococcus	not validated	TACGGGAGTGGCAAGCGTTATCCGGAATTATTGGGCGTAAAGCGTCCGCAGGCGGCCTTACAAGTCTGCTGTAAAAACGTGGAGCTTAACTCCATCATCGCAGTGGAAACTGTAAGGCTTGAGTGTGGTAGGGGCAGAGGGAATTCCCGGTGTAGCGGTGAAATGCGTAGATATCGGGAAGAACACCAGTGGCGAAGGCGCTCTGCTGGGCCATAACTGACGCTCATGGACGAAAGCCAGGGGAGCGAAAGGG
ASV5191	Bacteria	Cyanobacteria	Cyanobacteria	SubsectionI	FamilyI	Prochlorococcus	not validated	TACGGGAGTGGCAAGCGTTATCCGGAATTATTGGGCGTAAAGCGTCCGCAGGCGGCCTTTCAAGTCTGCTGTTAAAGCGTGGAGCTTAACTCCATTTAGGCAGTGGAAACTGTAAGGCTTGAGTATGGTAGGGGCAGAGGGAATTCCCGGTGTAGCGGTGAAATGCGTAGATATCGGGAAGAACACCAGTGGCGAAGGCGCTCTGCTGGGCCATTACTGACGCTCATGGACGAAAGCCAGGGGAGCGAAAGGG
ASV5212	Bacteria	Cyanobacteria	Cyanobacteria	SubsectionI	FamilyI	Prochlorococcus	not validated	TACGGGAGTGGCAAGCGTTATCCGGAATTATTGGGCGTAAAGCGTCCGCAGGCGGCCTTGCAAGTCTGCTGTAAAAGCGTGGAGCTTAACTCCATCATCGCAGTGGAAACTGCAAGGCTAGAGTGTGGTAGGGGCAGAGGGAATTCCCGGTGTAGCGGTGAAATGCGTAGATATCGGGAAGAACACCAGTGGCGAAGGCGCTCTGCTGGGCCATAACTGACGCTCATGGACGAAAGCCAGGGGAGCGAAAGGG
ASV5235	Bacteria	Cyanobacteria	Cyanobacteria	SubsectionI	FamilyI	Prochlorococcus	not validated	TCCTTTCTTTTCCCTCTTTCTCCTTAATTATTGGGCGTAAAGCGTCCGCAGGCGGCTTTTCAAGTCTGCTGTTAAAACGTGGAGCTTAACTCCATCATGGCAGTGGAAACTGAAAGGCTTGAGTATGGTAGGGGCAGAGGGAATTCCCGGTGTAGCGGTGAAATGCGTAGATATCGGGAAGAACACCAGTGGCGAAGGCGCTCTGCTGGGCCATTACTGACGCTCATGGACGAAAGCCAGGGGAGCGAAAGGG
ASV556	Bacteria	Cyanobacteria	Cyanobacteria	SubsectionI	FamilyI	Synechococcus	not validated	TACGGGAGTGGCAAGCGTTATCCGGAATTATTGGGCGTAAAGCGTCCGCAGGCGGCCTTTCAAGTCTGCTGTTAAAAAGTGGAGCTTAACTCCATCACTGCAGTGGAAACTGTTGGGCTTGAGTGTGGTAGGGGCAGAGGGAATTCCCGGTGTAGCGGTGAAATGCGTAGATATCGGGAAGAACACCAGTGGCGAAGGCGCTCTGCTGGGCCATAACTGACGCTCATGGACGAAAGCCAGGGGAGCGAAAGGG
ASV5729	Bacteria	Cyanobacteria	Cyanobacteria	SubsectionIV	FamilyII	Calothrix	not validated	TACGGAGGATGCAAGCGTTATCCGGAATAATTGGGCGTAAAGCGTCCGCAGGTGGTCTTGTAAGTCTGCTGTTAAAGCGTGAGGCTCAACCTCATAACGGCGGTGGAAACTACAAGACTTGAGTGCGTTCGGGGTAGAGGGAATTCCTGGTGTAGCGGTGAAATGCGTAGATATCAGGAAGAACACCGGTGGCGAAAGCGCTCTGCTAGGCCGTAACTAACACTGAGGGACGAAAGCTAGGGGAGCGAATGGG
ASV5763	Bacteria	Cyanobacteria	Cyanobacteria	SubsectionI	FamilyI	Prochlorococcus	not validated	TACGGGAGTGGCAAGCGTTATCCGGAATTATTGGGCGTAAAGCGTCCGCAGGCGGCTTTTCAAGTCTGCTGTAAAAACGTGGAGCTTAACTCCATCATCGCAGTGGAAACTGAAGGGCTCGAGTGTGGTAGGGGCAGAGGGAATTCCCGGTGTAGCGGTGAAATGCGTAGATATCGGGAAGAACACCAGTGGCGAAGGCGCTCTGCTGGGCCATAACTGACGCTCATGGACGAAAGCCAGGGGAGCGAAAGGG
ASV5802	Bacteria	Cyanobacteria	Cyanobacteria	SubsectionIV	FamilyII	Calothrix	not validated	TACGGAGGATGCAAGCGTTATCCGGAATGATTGGGCGTAAAGCGTCCGCAGGTGGTTTTGTAAGTCTGCTGTTAAAGCGTGAGGCTCAACCTCATATGGGCGGTGGAAACTACAAGACTAGAGTACGTTCGGGGCAGAGGGAATTCCTGGTGTAGCGGTGAAATGCGTAGATATCAGGAAGAACACCGGTGGCGAAAGCGCTCTGCTAGGCCGTAACTGACACTGAGGGACGAAAGCTAGGGGAGCGAATGGG
ASV582	Bacteria	Cyanobacteria	Cyanobacteria	SubsectionI	FamilyI	Prochlorococcus	not validated	TACGGGAGTGGCAAGCGTTATCCGGAATTATTGGGCGTAAAGCGTCCGCAGGCGGCCTTTCAAGTCTGCTGTTAAAACGTGGAGCTTAACTCCATCTAGGCAGTGGAAACTGTTGGGCTTGAGTGTGGTAGGGGCAGAGGGAATTCCCGGTGTAGCGGTGAAATGCGTAGATATCGGGAAGAACACCAGTGGCGAAGGCGCTCTGCTGGGCCATAACTGACGCTCATGGACGAAAGCCAGGGGAGCGAAAGGG
ASV584	Bacteria	Cyanobacteria	Cyanobacteria	SubsectionI	FamilyI	Prochlorococcus	not validated	TACGGGAGTGGCAAGCGTTATCCGGAATTATTGGGCGTAAAGCGTCCGCAGGCGGCCCTTCAAGTCTGCTGTTAAAGCGTGGAGCTTAACTCCATCATGGCAGTGGAAACTGATTGGCTTGAGTATGGTAGGGGCAGAGGGAATTCCCGGTGTAGCGGTGAAATGCGTAGATATCGGGAAGAACACCAGTGGCGAAGGCGCTCTGCTGGGCCATTACTGACGCTCATGGACGAAAGCCAGGGGAGCGAAAGGG
ASV587	Bacteria	Cyanobacteria	Cyanobacteria	SubsectionI	FamilyI	Prochlorococcus	not validated	TACGGGAGTGGCAAGCGTTATCCGGAATTATTGGGCGTAAAGCGTCCGCAGGCGGCCTTTCAAGTCTGCTGTTAAAACGTGGAGCTTAACTCCATCAAGGCAGTGGAAACTGTTGGGCTCGAGTGTGGTAGGGGCAGAGGGAATTCCCGGTGTAGCGGTGAAATGCGTAGATATCGGGAAGAACACCAGTGGCGAAGGCGCTCTGCTGGGCCATAACTGACGCTCATGGACGAAAGCCAGGGGAGCGAAAGGG
ASV5943	Bacteria	Cyanobacteria	Cyanobacteria	SubsectionI	FamilyI	Synechococcus	not validated	TACGGGAGTGGCAAGCGTTATCCGGAATTATTGGGCGTAAAGCGTCCGCAGGCGGCCTTTCAAGTCTGCTGTTAAAAAGTGGAGCTCAACTCCATCAAGGCAGTGGAAACTGTTGGGCTTGAGTTTGGTAGGGGCAGAGGGAATTCCCGGTGTAGCGGTGAAATGCGTAGATATCGGGAAGAACACCAGTGGCGAAGGCGCTCTGCTGGGCCATAACTGACGCTCATGGACGAAAGCCAGGGGAGCGAAAGGG
ASV5967	Bacteria	Cyanobacteria	Cyanobacteria	SubsectionI	FamilyI	Prochlorococcus	not validated	TACGGGAGTGGCAAGCGTTATCCGGAATTATTGGGCGTAAAGCGTCCGCAGGCGGCCTTTCAAGTCTGCTGTTAAAACGTGGAGCTTAACTCCATCTGGGCAGTGGAAACTGATAGGCTTGAGTGTGGTAGGGGCAGAGGGAATTCCCGGTGTAGCGGTGAAATGCGTAGATATCGGGAAGAACACCAGTGGCGAAGGCGCTCTGCTGGGCCATAACTGACGCTCATGGACGAAAGCCAGGGGAGCGAAAGGG
ASV60	Bacteria	Cyanobacteria	Cyanobacteria	SubsectionI	FamilyI	Prochlorococcus	not validated	TACGGGAGTGGCAAGCGTTATCCGGAATTATTGGGCGTAAAGCGTCCGCAGGCGGCTTATCAAGTCTGCTGTTAAAACGTGGAGCTTAACTCCATCATGGCAGTGGAAACTGATAGGCTTGAGTATGGTAGGGGCAGAGGGAATTCCCGGTGTAGCGGTGAAATGCGTAGATATCGGGAAGAACACCAGTGGCGAAGGCGCTCTGCTGGGCCATTACTGACGCTCATGGACGAAAGCCAGGGGAGCGAAAGGG
ASV6112	Bacteria	Cyanobacteria	Cyanobacteria	SubsectionI	FamilyI	Prochlorococcus	not validated	TACGGGAGTGGCAAGCGTTATCCGGAATTATTGGGCGTAAAGCGTCCGCAGGCGGCCTTACAAGTCTGCTGTAAAAACGTGGAGCTTAACTCCATCATCGCAGTGGAAACTGTAAGGCTTGAGTATGGGAGGGGCAGAGGGAATTCCCGGTGTAGCGGTGAAATGCGTAGATATCGGGAAGAACACCAGTGGCGAAGGCGCTCTGCTGGACCATTACTGACGCTCATGGACGAAAGCCAGGGGAGCGAAAGGG
ASV624	Bacteria	Cyanobacteria	Cyanobacteria	SubsectionI	FamilyI	Prochlorococcus	not validated	TACGGGAGTGGCAAGCGTTATCCGGAATTATTGGGCGTAAAGCGTCCGCAGGCGGCCTTTCAAGTCTGCTGTTAAAGCGTGGAGCTTAACTCCATCTAGGCAGTGGAAACTGTTGGGCTTGAGTGTGGTAGGGGCAGAGGGAATTCCCGGTGTAGCGGTGAAATGCGTAGATATCGGGAAGAACACCAGTGGCGAAGGCGCTCTGCTGGGCCATAACTGACGCTCATGGACGAAAGCCAGGGGAGCGAAAGGG
ASV6275	Bacteria	Cyanobacteria	Cyanobacteria	SubsectionI	FamilyI	Prochlorococcus	not validated	TACGGGAGTGGCAAGCGTTATCCGGAATTATTGGGCGTAAAGCGTCCGCAGGCGGCTTTACAAGTCTGCTGTAAAAACGTGGAGCTTAACTCCATCATCGCAGTGGAAACTGTAAGGCTTGAGTGTGGTAGGGGCAGAGGGAATTCCCGGTGTAGCGGTGAAATGCGTAGATATCGGGAAGAACACCAGTGGCGAAGGCGCTCTGCTGGGCCATAACTGACGCTCATGGACGAAAGCCAGGGGAGCGAAAGGG
ASV6283	Bacteria	Cyanobacteria	Cyanobacteria	SubsectionIV	FamilyII	Calothrix	not validated	TACGGAGGATGCAAGCGTTATCCGGAATAATTGGGCGTAAAGCGTCCGCAGGTGGTCTTGTAAGTCTGCTGTTAAAGCGTGAGGCTCAACCTCATAACGGCGGTGGAAACTACAGGACTTGAGTGCGTTCGGGGTAGAGGGAATTCCTGGTGTAGCGGTGAAATGCGTAGATATCAGGAAGAACACCGGTGGCGAAAGCGCTCTACTAGGCCGTAACTAACACTGAGGGACGAAAGCTAGGGGAGCGAATGGG
ASV64	Bacteria	Cyanobacteria	Cyanobacteria	SubsectionI	FamilyI	Prochlorococcus	not validated	TACGGGAGTGGCAAGCGTTATCCGGAATTATTGGGCGTAAAGCGTCCGCAGGCGGCCTTTCAAGTCTGCTGTTAAAGCGTGGAGCTTAACTCCATTATGGCAGTGGAAACTGATTGGCTTGAGTATGGTAGGGGCAGAGGGAATTCCCGGTGTAGCGGTGAAATGCGTAGATATCGGGAAGAACACCAGTGGCGAAGGCGCTCTGCTGGGCCATTACTGACGCTCATGGACGAAAGCCAGGGGAGCGAAAGGG
ASV6478	Bacteria	Cyanobacteria	Cyanobacteria	SubsectionI	FamilyI	Prochlorococcus	not validated	TACGGGAGTGGCAAGCGTTATCCGGATTTATTGGGCGTAAAGCGTCCGCAGGCGGCTTTACAAGTCTGCTGTAAAAACGTGGAGCTTAACTCCATCATCGCAGTGGAAACTGTAGGGCTTGAGTGTGGTAGGGGCAGAGGGAATTCCCGGTGTAGCGGTGAAATGCGTAGATATCGGGAAGAACACCAGTGGCGAAGGCGCTCTGCTGGGCCATAACTGACGCTCATGGACGAAAGCCAGGGGAGCGAAAGGG
ASV6711	Bacteria	Cyanobacteria	Cyanobacteria	SubsectionI	FamilyI	Cyanobium	not validated	TACGGAGGGTGCAAGCGTTAATCGGAATCACTGGGCGTAAAGCGTCTGTAGGTTGCCTAACAAGTCTGTTGTTAAAGGTTAAAGCTTAACTTTAAAACTGCAGCAGAAACTGCTAGGCTTGAGTACAGTCGAAGTAGAGGGAATTTCCAGTGAAGCGGTGAAATGCGTAGATATCGGGAAGAACACCAGTGGCGAAGGCGCTCTGCTGGGCCATAACTGACGCTCATGGACGAAAGCCAGGGGAGCGAAAGGG
ASV6978	Bacteria	Cyanobacteria	Cyanobacteria	SubsectionI	FamilyI	Prochlorococcus	not validated	TACGGGAGTGGCAAGCGTTATCCGGAATTATTGGGCGTAAAGCGTCCGCAGGCGGCTCTACAAGTCTGCTGTAAAAGCGTGGAGCTTAACTCCATCATCGCAGTGGAAACTGTAGGGCTCGAGTGTGGTAGGGGCAGAGGGAATTCCCGGTGTAGCGGTGAAATGCGTAGATATCGGGAAGAACACCAGTGGCGAAGGCGCTCTGCTGGGCCATAACTGACGCTCATGGACGAAAGCCAGGGGAGCGAAAGGG
ASV7014	Bacteria	Cyanobacteria	Cyanobacteria	SubsectionI	FamilyI	Prochlorococcus	not validated	TACGGGAGTGGCAAGCGTTATCCGGAATTATTGGGCGTAAAGCGTCCGCAGGCGGCCATGCAAGTCTGCTGTAAAAACGTGGAGCTTAACTCCATCATCGCAGTGGAAACTGTATGGCTTGAGTGTGGTAGGGGCAGAGGGAATTCCCGGTGTAGCGGTGAAATGCGTAGATATCGGGAAGAACACCAGTGGCGAAGGCGCTCTGCTGGGCCATAACTGACGCTCATGGACGAAAGCCAGGGGAGCGAAAGGG
ASV7044	Bacteria	Cyanobacteria	Cyanobacteria	SubsectionI	FamilyI	Cyanothece	not validated	TACGGAGGATGCAAGCGTTATCCGGAATTATTGGGCGTAAAGCGTCCGCAGGTGGTCTTTCAAGTCTGCTGTCAAAGACCAGAGCTTAACTCTGGGCAGGCGGTGGAAACTGAGAGACTAGAGTTCGGTAGGGGTAGCGGGAATTCCCAGTGTAGCGGTGAAATGCGTAGATATTGGGAAGAACATCGGTGGCGAAGGCGTGCTACTGGACCGAAACTGACACTCAGGGACGAAAGCTAGGGTAGCGAAAGGG
ASV7124	Bacteria	Cyanobacteria	Cyanobacteria	SubsectionIV	FamilyII	Calothrix	not validated	TACGGAGGATGCAAGCGTTATTCGGAATAATTGGGCGTAAAGCGTCCGCAGGTGGTCTTGTAAGTCTGCTGTTAAAGCGTGAGGCTCAACCTCATAACGGCGGTGGAAACTACAAGACTTGAGTGCGTTCGGGGTAGAGGGAATTCCTGGTGTAGCGGTGAAATGCGTAGATATCAGGAAGAACACCGGTGGCGAAGGCGCTCTGCTAGGCCGTAACTAACACTGAGGGACGAAAGCTAGGGGAGCGAATGGG
ASV7226	Bacteria	Cyanobacteria	Cyanobacteria	SubsectionIV	FamilyII	Calothrix	not validated	TACGGAGGATGCAAGCGTTATTCGGAATAATTGGGCGTAAAGCGTCCGCAGGTGGTCTTGTAAGTCTGCTGTTAAAGCGTGAGGCTCAACCTCATAACGGCGGTAGAAACTACAAGACTTGAGTGCGTTCGGGGTAGAGGGAATTCCTGGTGTAGCGGTGAAATGCGTAGATATCAGGAAGAACACCGGTGGCGAAAGCGCTCTGCTAGGCCGTAACTAACACTGAGGGACGAAAGCTAGGGGAGCGAATGGG
ASV7337	Bacteria	Cyanobacteria	Cyanobacteria	SubsectionI	FamilyI	Prochlorococcus	not validated	TCCTTTCTTTTCCCTCTTTCTCCGTAATTATTGGGCGTAAAGCGTCCGCAGGCGGCTTTTCAAGTCTGCTGTTAAAGCGTGGAGCTTAACTCCATCATGGCAGTGGAAACTGAAAGGCTTGAGTATGGTAGGGGCAGAGGGAATTCCCGGTGTAGCGGTGAAATGCGTAGATATCGGGAAGAACACCAGTGGCGAAGGCGCTCTGCTGGGCCATTACTGACGCTCATGGACGAAAGCCAGGGGAGCGAAAGGG
ASV74	Bacteria	Cyanobacteria	Cyanobacteria	SubsectionI	FamilyI	Prochlorococcus	not validated	TACGGGAGTGGCAAGCGTTATCCGGAATTATTGGGCGTAAAGCGTCCGCAGGCGGCTTTTCAAGTCTGCTGTTAAAGCGTGGAGCTTAACTCCATTATGGCAGTGGAAACTGAAAGGCTTGAGTATGGTAGGGGCAGAGGGAATTCCCGGTGTAGCGGTGAAATGCGTAGATATCGGGAAGAACACCAGTGGCGAAGGCGCTCTGCTGGGCCATTACTGACGCTCATGGACGAAAGCCAGGGGAGCGAAAGGG
ASV769	Bacteria	Cyanobacteria	Cyanobacteria	SubsectionI	FamilyI	Prochlorococcus	not validated	TACGGGAGTGGCAAGCGTTATCCGGAATTATTGGGCGTAAAGCGTCCGCAGGCGGCCTTTCAAGTCTGCTGTTAAAACGTGGAGCTTAACTCCATCATGGCAGTGGAAACTGTTGGGCTTGAGTATGGTAGGGGCAGAGGGAATTCCCGGTGTAGCGGTGAAATGCGTAGATATCGGGAAGAACACCAGTGGCGAAGGCGCTCTGCTGGGCCATTACTGACGCTCATGGACGAAAGCCAGGGGAGCGAAAGGG
ASV773	Bacteria	Cyanobacteria	Cyanobacteria	SubsectionI	FamilyI	Prochlorococcus	not validated	TACGGGAGTGGCAAGCGTTATCCGGAATTATTGGGCGTAAAGCGTCCGCAGGCGGCTTCTCAAGTCTGCTGTTAAAGCGTGGAGCTTAACTCCATCATGGCAGTGGAAACTGAGAGGCTTGAGTATGGTAGGGGCAGAGGGAATTCCCGGTGTAGCGGTGAAATGCGTAGATATCGGGAAGAACACCAGTGGCGAAGGCGCTCTGCTGGGCCATTACTGACGCTCATGGACGAAAGCCAGGGGAGCGAAAGGG
ASV78	Bacteria	Cyanobacteria	Cyanobacteria	SubsectionI	FamilyI	Prochlorococcus	not validated	TACGGGAGTGGCAAGCGTTATCCGGAATTATTGGGCGTAAAGCGTCCGCAGGCGGCCTTTCAAGTCTGCTGTTAAAGCGTGGAGCTTAACTCCATCATGGCAGTGGAAACTGATCGGCTTGAGTATGGTAGGGGCAGAGGGAATTCCCGGTGTAGCGGTGAAATGCGTAGATATCGGGAAGAACACCAGTGGCGAAGGCGCTCTGCTGGGCCATTACTGACGCTCATGGACGAAAGCCAGGGGAGCGAAAGGG
ASV79	Bacteria	Cyanobacteria	Cyanobacteria	SubsectionI	FamilyI	Prochlorococcus	not validated	TACGGGAGTGGCAAGCGTTATCCGGAATTATTGGGCGTAAAGCGTCCGCAGGCGGCTTTTCAAGTCTGCTGTTAAAGCGTGGAGCTTAACTCCATCATGGCAGTGGAAACTGATTGGCTTGAGTATGGTAGGGGCAGAGGGAATTCCCGGTGTAGCGGTGAAATGCGTAGATATCGGGAAGAACACCAGTGGCGAAGGCGCTCTGCTGGGCCATTACTGACGCTCATGGACGAAAGCCAGGGGAGCGAAAGGG
ASV8072	Bacteria	Cyanobacteria	Cyanobacteria	SubsectionIV	FamilyII	Calothrix	not validated	TACGGAGGATGCAAGCGTTATCCGGAATGATTGGGCGTAAAGCGTCCGCAGGTGGTTTTATAAGTCTGCTGTTAAAGTGTGAGGCTCAACCTCATAATGGCGGTGGAAACTATAAGACTAGAGTACGTTCGGGGCAGAGGGAATTCCTGGTGTAGCGGTGAAATGCGTAGATATCAGGAAGAACACCCGTGGCGAAAGCGCTCTGCTAGGCCGTAACTGACACTGAGGGACGAAAGCTAGGGGAGCGAATGGG
ASV8385	Bacteria	Cyanobacteria	Cyanobacteria	SubsectionIII	FamilyI	Trichodesmium	not validated	TACGGAGGAGGCAAGCGTTATCCGGAATGATTGGGCGTAAAGCGTCCGTAGATGGCCATGTAAGTCTGCTGTCAAAACCCAGGGCTCAACTCTGGTCAGGCAGTGGAAACTACAAAGCTAGAGTTTGGTAGGGGCAAAGGGAATTCCCGGTGTAGCGGTGAAATGCGTAGATATCGGGAAGAACATCGGTGGCGAAAGCGCTTTGCTAGACCAAAACTGACATTGAGGGACGAAAGCTAGGGGAGCGAATGGG
ASV8528	Bacteria	Cyanobacteria	Cyanobacteria	SubsectionII	FamilyII	Chroococcidiopsis	not validated	TACGGAGGATGCAAGCGTTATCCGGAATGATTGGGCGTAAAGCGTCCGCAGGTGGCAATTCAAGTCTGCGGTCAAAGGTCGAGGCTTAACCTCGAACAGGCCGTGGAAACTGAAAAGCTAGAGTGTGGTAGGGGCAGAGGGAATTCCCAGTGTAGCGGTGAAATGCGTAGAGATTGGGAAGAACACCGGTGGCGAAAGCGCTCTGCTAGGCCAAGACTGACACTGAGGGACGAAAGCTAGGGGAGCGAATGGG
ASV8556	Bacteria	Cyanobacteria	Cyanobacteria	SubsectionI	FamilyI	marine_group	not validated	TACGGGAGTGGCAAGCGTTATCCGGAATTATTGGGCGTAAAGCGTCCGCAGGTGGTTTCCAAAGTCTGCTGTTAAAGACTGGAGCTCAACTCCGGAACGGCGGTGGAAACTTGGAAACTAGAGTTCGGTAGGGGTAGCAGGAATTCCCAGTGTAGCGGTGAAATGCGTAGATATTAAGAGGAATACCAATGGCGAAGGCAACTTTCTGGATAGATACTGACACTGAGGTGCGAAAGCGTGGGGAGCAAACAGG
ASV8618	Bacteria	Cyanobacteria	Cyanobacteria	SubsectionI	FamilyI	Prochlorococcus	not validated	TCCTTTCTTTTCCCTCTTTCTCCTTAATTATTGGGCGTAAAGCGTCCGCAGGCGGCCTTTCAAGTCTGCTGTTAAAGCGTGGAGCTTAACTCCATTATGGCAGTGGAAACTGATCGGCTTGAGTATGGTAGGGGCAGAGGGAATTCCCGGTGTAGCGGTGAAATGCGTAGATATCGGGAAGAACACCAGTGGCGAAGGCGCTCTGCTGGGCCATTACTGACGCTCATGGACGAAAGCCAGGGGAGCGAAAGGG
ASV90	Bacteria	Cyanobacteria	Cyanobacteria	SubsectionI	FamilyI	Synechococcus	not validated	TACGGGAGTGGCAAGCGTTATCCGGAATTATTGGGCGTAAAGCGTCCGCAGGCGGCCCTTCAAGTCTGCTGTTAAAAAGTGGAGCTTAACTCCATCATGGCAGTGGAAACTGTTGGGCTTGAGTGTGGTAGGGGCAGAGGGAATTCCCGGTGTAGCGGTGAAATGCGTAGATATCGGGAAGAACACCAGTGGCGAAGGCGCTCTGCTGGGCCATCACTGACGCTCATGGACGAAAGCCAGGGGAGCGAAAGGG
ASV93	Bacteria	Cyanobacteria	Cyanobacteria	SubsectionI	FamilyI	Prochlorococcus	not validated	TACGGGAGTGGCAAGCGTTATCCGGAATTATTGGGCGTAAAGCGTCCGCAGGCGGCCTTTCAAGTCTGCTGTTAAAACGTGGAGCTTAACTCCATCATGGCAGTGGAAACTGTTGGGCTTGAGTGTGGTAGGGGCAGAGGGAATTCCCGGTGTAGCGGTGAAATGCGTAGATATCGGGAAGAACACCAGTGGCGAAGGCGCTCTGCTGGGCCATAACTGACGCTCATGGACGAAAGCCAGGGGAGCGAAAGGG
ASV94	Bacteria	Cyanobacteria	Cyanobacteria	SubsectionI	FamilyI	Prochlorococcus	not validated	TACGGGAGTGGCAAGCGTTATCCGGAATTATTGGGCGTAAAGCGTCCGCAGGCGGCCTTTCAAGTCTGCTGTAAAAACGTGGAGCTTAACTCCATCATCGCAGTGGAAACTGTTGGGCTTGAGTGTGGTAGGGGCAGAGGGAATTCCCGGTGTAGCGGTGAAATGCGTAGATATCGGGAAGAACACCAGTGGCGAAGGCGCTCTGCTGGGCCATAACTGACGCTCATGGACGAAAGCCAGGGGAGCGAAAGGG
ASV943	Bacteria	Cyanobacteria	Cyanobacteria	SubsectionI	FamilyI	Synechococcus	not validated	TACGGGAGTGGCAAGCGTTATCCGGAATTATTGGGCGTAAAGCGTCCGCAGGCGGCCCTTCAAGTCTGCTGTTAAAACGTGGAGCTTAACTCCATCATGGCAGTGGAAACTGTTGGGCTTGAGTGTGGTAGGGGCAGAGGGAATTCCCGGTGTAGCGGTGAAATGCGTAGATATCGGGAAGAACACCAGTGGCGAAGGCGCTCTGCTGGGCCATCACTGACGCTCATGGACGAAAGCCAGGGGAGCGAAAGGG
ASV967	Bacteria	Cyanobacteria	Cyanobacteria	SubsectionI	FamilyI	Prochlorococcus	not validated	TACGGGAGTGGCAAGCGTTATCCGGAATTATTGGGCGTAAAGCGTCCGCAGGCGGCCTTACAAGTCTGCTGTAAAAACGTGGAGCTTAACTCCATCATCGCAGTGGAAACTGTAGGGCTTGAGTATGGTAGGGGCAGAGGGAATTCCCGGTGTAGCGGTGAAATGCGTAGATATCGGGAAGAACACCAGTGGCGAAGGCGCTCTGCTGGACCATAACTGACGCTCATGGACGAAAGCCAGGGGAGCGAAAGGG
ASV137	Bacteria	Cyanobacteria	Cyanobacteria	SubsectionI	FamilyI	Synechococcus	not validated	TACGGGAGTGGCAAGCGTTATCCGGAATTATTGGGCGTAAAGCGTCCGCAGGCGGCCCTTCAAGTCTGCTGTTAAAAAGTGGAGCTTAACTCCATCATGGCAGTGGAAACTGTTGGGCTTGAGTGTGGTAGGGGCAGAGGGAATTCCCGGTGTAGCGGTGAAATGCGTAGATATCGGGAAGAACACCAGTGGCGAAGGCGCTCTGCTGGGCCATCACTGACGCTCATGGACGAAAGCCAGGGGAGCGAAAGGG

## Sheet: ST2 16S stat tests
Supplementary Table 2, ST2 16S stat tests Statistical enrichment of ASV16 (HLI) across eddy types Description: Statistical summary of Kruskal-Wallis and Wilcoxon rank sum tests comparing ASV16 (HLI) relative abundance across eddy types (cyclone, anticyclone, front) and cruises (MESO-SCOPE and HOE-Legacy 4). Associated Figure(s): Main Figure 1.
Summary of Kruskal-Wallis and Wilcoxon rank sum tests performed on samples at and around the DCM collected during the MESO-SCOPE and HOE-Legacy 4 cruises.
Test	Dataset	Chi-squared	Df	P-values
Kruskal-Wallis rank sum	MESO-SCOPE	17.121	2	0.0001916
	HOE-Legacy 4	14.716	2	0.0006374
Test	Dataset	Cyclone x Anticyclone	Cyclone x Front	Anticyclone x Front
Wilcoxon rank sum test	MESO-SCOPE	0.00087	0.00233	0.00087
	HOE-Legacy 4	0.00087	0.09732	0.00087

## Sheet: ST3 Proportal 16S - ecotype
Supplementary Table 3, ST3 Proportal 16S - ecotype Proportal ecotype annotation of 16S ASVs Description: Ecotype assignments for 16S rRNA ASVs (ASV1–ASV137) including multiple HLII, HLI, and LL Prochlorococcus types as well as Synechococcus, based on IMG ProPortal and validated with 16S-ITS Sanger sequencing. Associated Figure(s): Main Figure 1, Supplementary Figure 1-2.
ASV/sequence name	Ecotype	Comments
ASV1	Prochlorococcus_HLII
ASV2	Prochlorococcus_HLII
ASV8	Prochlorococcus-LL-unclassified
ASV12	Prochlorococcus_LLI
ASV16	Prochlorococcus_HLI	Enriched in cyclones DCM and above vs. anticyclonic eddies and the inter-eddy frontal region during both cruises (p = 0.0006 and 0.0002 for HOE-Legacy 4 and MESO-SCOPE, respectively; Kruskal-Wallis rank sum test; Supplementary Table 2)
ASV17	Prochlorococcus_LLI
ASV25	Prochlorococcus_LLI	Placed as HL ecotype by the 16S-ITS clones Sanger sequences tree (Supplementary Figure 1)
ASV62	Prochlorococcus-LL-unclassified
ASV67	Prochlorococcus_LLIV
ASV137	Synechococcus	with non-unique perfect matches to Synechococcus_5.1A-II and Synechococcus_5.1A-III and Synechococcus_5.1A-I
HLII-MIT9202	Prochlorococcus_HLII
HLII-MIT9215	Prochlorococcus_HLII
HLII-MIT9301	Prochlorococcus_HLII
HLII-MIT9312	Prochlorococcus_HLII
HLI-MED4	Prochlorococcus_HLI
HLI-MIT9515	Prochlorococcus_HLI

## Sheet: ST4 ITS to GTDB
Supplementary Table 4, ST4 ITS to GTDB ITS-based mapping of MAGs to ecotype and GTDB taxonomy Description: Mapping of Prochlorococcus metagenome-assembled genomes (MAGs) to ecotype designations and GTDB taxonomy, based on ITS region similarity and in silico PCR. Associated Figure(s): Supplementary Figure 4.
genbank_acc	GTDB_r207	genus	species	ITS_hit	ecotype
RS_GCF_000015665.1	d__Bacteria;p__Cyanobacteria;c__Cyanobacteriia;o__PCC-6307;f__Cyanobiaceae;g__Prochlorococcus_A;s__Prochlorococcus_A_marinus_P	g__Prochlorococcus_A	s__Prochlorococcus_A_marinus_P	MG666581.1	HLI
RS_GCF_000011465.1	d__Bacteria;p__Cyanobacteria;c__Cyanobacteriia;o__PCC-6307;f__Cyanobiaceae;g__Prochlorococcus_A;s__Prochlorococcus_A_pastoris	g__Prochlorococcus_A	s__Prochlorococcus_A_pastoris	MG666581.1	HLI
GB_GCA_003209065.1	d__Bacteria;p__Cyanobacteria;c__Cyanobacteriia;o__PCC-6307;f__Cyanobiaceae;g__Prochlorococcus_A;s__Prochlorococcus_A_sp003209065	g__Prochlorococcus_A	s__Prochlorococcus_A_sp003209065	MG668084.1	HLI
GB_GCA_003209655.1	d__Bacteria;p__Cyanobacteria;c__Cyanobacteriia;o__PCC-6307;f__Cyanobiaceae;g__Prochlorococcus_A;s__Prochlorococcus_A_sp003209655	g__Prochlorococcus_A	s__Prochlorococcus_A_sp003209655	MG667433.1	HLI
GB_GCA_003210235.1	d__Bacteria;p__Cyanobacteria;c__Cyanobacteriia;o__PCC-6307;f__Cyanobiaceae;g__Prochlorococcus_A;s__Prochlorococcus_A_sp003210235	g__Prochlorococcus_A	s__Prochlorococcus_A_sp003210235	MG668590.1	HLI
GB_GCA_003210285.1	d__Bacteria;p__Cyanobacteria;c__Cyanobacteriia;o__PCC-6307;f__Cyanobiaceae;g__Prochlorococcus_A;s__Prochlorococcus_A_sp003210285	g__Prochlorococcus_A	s__Prochlorococcus_A_sp003210285	MG668509.1	HLI
GB_GCA_003210655.1	d__Bacteria;p__Cyanobacteria;c__Cyanobacteriia;o__PCC-6307;f__Cyanobiaceae;g__Prochlorococcus_A;s__Prochlorococcus_A_sp003210655	g__Prochlorococcus_A	s__Prochlorococcus_A_sp003210655	MG666581.1	HLI
GB_GCA_003210695.1	d__Bacteria;p__Cyanobacteria;c__Cyanobacteriia;o__PCC-6307;f__Cyanobiaceae;g__Prochlorococcus_A;s__Prochlorococcus_A_sp003210695	g__Prochlorococcus_A	s__Prochlorococcus_A_sp003210695	MG668404.1	HLI
GB_GCA_003210895.1	d__Bacteria;p__Cyanobacteria;c__Cyanobacteriia;o__PCC-6307;f__Cyanobiaceae;g__Prochlorococcus_A;s__Prochlorococcus_A_sp003210895	g__Prochlorococcus_A	s__Prochlorococcus_A_sp003210895	MG668259.1	HLI
GB_GCA_003210915.1	d__Bacteria;p__Cyanobacteria;c__Cyanobacteriia;o__PCC-6307;f__Cyanobiaceae;g__Prochlorococcus_A;s__Prochlorococcus_A_sp003210915	g__Prochlorococcus_A	s__Prochlorococcus_A_sp003210915	MG666581.1	HLI
GB_GCA_003211115.1	d__Bacteria;p__Cyanobacteria;c__Cyanobacteriia;o__PCC-6307;f__Cyanobiaceae;g__Prochlorococcus_A;s__Prochlorococcus_A_sp003211115	g__Prochlorococcus_A	s__Prochlorococcus_A_sp003211115	MG668173.1	HLI
GB_GCA_003211135.1	d__Bacteria;p__Cyanobacteria;c__Cyanobacteriia;o__PCC-6307;f__Cyanobiaceae;g__Prochlorococcus_A;s__Prochlorococcus_A_sp003211135	g__Prochlorococcus_A	s__Prochlorococcus_A_sp003211135	MG668167.1	HLI
GB_GCA_003211315.1	d__Bacteria;p__Cyanobacteria;c__Cyanobacteriia;o__PCC-6307;f__Cyanobiaceae;g__Prochlorococcus_A;s__Prochlorococcus_A_sp003211315	g__Prochlorococcus_A	s__Prochlorococcus_A_sp003211315	MG666581.1	HLI
GB_GCA_003211335.1	d__Bacteria;p__Cyanobacteria;c__Cyanobacteriia;o__PCC-6307;f__Cyanobiaceae;g__Prochlorococcus_A;s__Prochlorococcus_A_sp003211335	g__Prochlorococcus_A	s__Prochlorococcus_A_sp003211335	MG666581.1	HLI
GB_GCA_003211655.1	d__Bacteria;p__Cyanobacteria;c__Cyanobacteriia;o__PCC-6307;f__Cyanobiaceae;g__Prochlorococcus_A;s__Prochlorococcus_A_sp003211655	g__Prochlorococcus_A	s__Prochlorococcus_A_sp003211655	MG667993.1	HLI
GB_GCA_003212005.1	d__Bacteria;p__Cyanobacteria;c__Cyanobacteriia;o__PCC-6307;f__Cyanobiaceae;g__Prochlorococcus_A;s__Prochlorococcus_A_sp003212005	g__Prochlorococcus_A	s__Prochlorococcus_A_sp003212005	MG667924.1	HLI
GB_GCA_003212375.1	d__Bacteria;p__Cyanobacteria;c__Cyanobacteriia;o__PCC-6307;f__Cyanobiaceae;g__Prochlorococcus_A;s__Prochlorococcus_A_sp003212375	g__Prochlorococcus_A	s__Prochlorococcus_A_sp003212375	MG667435.1	HLI
GB_GCA_003213955.1	d__Bacteria;p__Cyanobacteria;c__Cyanobacteriia;o__PCC-6307;f__Cyanobiaceae;g__Prochlorococcus_A;s__Prochlorococcus_A_sp003213955	g__Prochlorococcus_A	s__Prochlorococcus_A_sp003213955	MG666972.1	HLI
GB_GCA_003216465.1	d__Bacteria;p__Cyanobacteria;c__Cyanobacteriia;o__PCC-6307;f__Cyanobiaceae;g__Prochlorococcus_A;s__Prochlorococcus_A_sp003216465	g__Prochlorococcus_A	s__Prochlorococcus_A_sp003216465	MG666581.1	HLI
GB_GCA_003279005.1	d__Bacteria;p__Cyanobacteria;c__Cyanobacteriia;o__PCC-6307;f__Cyanobiaceae;g__Prochlorococcus_A;s__Prochlorococcus_A_sp003279005	g__Prochlorococcus_A	s__Prochlorococcus_A_sp003279005	MG666659.1	HLI
GB_GCA_003279855.1	d__Bacteria;p__Cyanobacteria;c__Cyanobacteriia;o__PCC-6307;f__Cyanobiaceae;g__Prochlorococcus_A;s__Prochlorococcus_A_sp003279855	g__Prochlorococcus_A	s__Prochlorococcus_A_sp003279855	MG666630.1	HLI
GB_GCA_003279875.1	d__Bacteria;p__Cyanobacteria;c__Cyanobacteriia;o__PCC-6307;f__Cyanobiaceae;g__Prochlorococcus_A;s__Prochlorococcus_A_sp003279875	g__Prochlorococcus_A	s__Prochlorococcus_A_sp003279875	MG666611.1	HLI
GB_GCA_003279935.1	d__Bacteria;p__Cyanobacteria;c__Cyanobacteriia;o__PCC-6307;f__Cyanobiaceae;g__Prochlorococcus_A;s__Prochlorococcus_A_sp003279935	g__Prochlorococcus_A	s__Prochlorococcus_A_sp003279935	MG666581.1	HLI
GB_GCA_003282225.1	d__Bacteria;p__Cyanobacteria;c__Cyanobacteriia;o__PCC-6307;f__Cyanobiaceae;g__Prochlorococcus_A;s__Prochlorococcus_A_sp003282225	g__Prochlorococcus_A	s__Prochlorococcus_A_sp003282225	MG666581.1	HLI
GB_GCA_003282425.1	d__Bacteria;p__Cyanobacteria;c__Cyanobacteriia;o__PCC-6307;f__Cyanobiaceae;g__Prochlorococcus_A;s__Prochlorococcus_A_sp003282425	g__Prochlorococcus_A	s__Prochlorococcus_A_sp003282425	MG666581.1	HLI
GB_GCA_902526435.1	d__Bacteria;p__Cyanobacteria;c__Cyanobacteriia;o__PCC-6307;f__Cyanobiaceae;g__Prochlorococcus_A;s__Prochlorococcus_A_sp902526435	g__Prochlorococcus_A	s__Prochlorococcus_A_sp902526435	MG666581.1	HLI
GB_GCA_902572065.1	d__Bacteria;p__Cyanobacteria;c__Cyanobacteriia;o__PCC-6307;f__Cyanobiaceae;g__Prochlorococcus_A;s__Prochlorococcus_A_sp902572065	g__Prochlorococcus_A	s__Prochlorococcus_A_sp902572065	MG666581.1	HLI
GB_GCA_902609995.1	d__Bacteria;p__Cyanobacteria;c__Cyanobacteriia;o__PCC-6307;f__Cyanobiaceae;g__Prochlorococcus_A;s__Prochlorococcus_A_sp902609995	g__Prochlorococcus_A	s__Prochlorococcus_A_sp902609995	MG666581.1	HLI
RS_GCF_000018065.1	d__Bacteria;p__Cyanobacteria;c__Cyanobacteriia;o__PCC-6307;f__Cyanobiaceae;g__Prochlorococcus_A;s__Prochlorococcus_A_marinus_A	g__Prochlorococcus_A	s__Prochlorococcus_A_marinus_A	MG667315.1	HLII
GB_GCA_017644325.1	d__Bacteria;p__Cyanobacteria;c__Cyanobacteriia;o__PCC-6307;f__Cyanobiaceae;g__Prochlorococcus_A;s__Prochlorococcus_A_marinus_AA	g__Prochlorococcus_A	s__Prochlorococcus_A_marinus_AA	MG667645.1	HLII
RS_GCF_017696275.1	d__Bacteria;p__Cyanobacteria;c__Cyanobacteriia;o__PCC-6307;f__Cyanobiaceae;g__Prochlorococcus_A;s__Prochlorococcus_A_marinus_AB	g__Prochlorococcus_A	s__Prochlorococcus_A_marinus_AB	MG666830.1	HLII
RS_GCF_017696205.1	d__Bacteria;p__Cyanobacteria;c__Cyanobacteriia;o__PCC-6307;f__Cyanobiaceae;g__Prochlorococcus_A;s__Prochlorococcus_A_marinus_AC	g__Prochlorococcus_A	s__Prochlorococcus_A_marinus_AC	MG666830.1	HLII
RS_GCF_017695955.1	d__Bacteria;p__Cyanobacteria;c__Cyanobacteriia;o__PCC-6307;f__Cyanobiaceae;g__Prochlorococcus_A;s__Prochlorococcus_A_marinus_AD	g__Prochlorococcus_A	s__Prochlorococcus_A_marinus_AD	MG666635.1	HLII
RS_GCF_017696015.1	d__Bacteria;p__Cyanobacteria;c__Cyanobacteriia;o__PCC-6307;f__Cyanobiaceae;g__Prochlorococcus_A;s__Prochlorococcus_A_marinus_AE	g__Prochlorococcus_A	s__Prochlorococcus_A_marinus_AE	MG667390.1	HLII
RS_GCF_017696315.1	d__Bacteria;p__Cyanobacteria;c__Cyanobacteriia;o__PCC-6307;f__Cyanobiaceae;g__Prochlorococcus_A;s__Prochlorococcus_A_marinus_AF	g__Prochlorococcus_A	s__Prochlorococcus_A_marinus_AF	MG666934.1	HLII
RS_GCF_017695975.1	d__Bacteria;p__Cyanobacteria;c__Cyanobacteriia;o__PCC-6307;f__Cyanobiaceae;g__Prochlorococcus_A;s__Prochlorococcus_A_marinus_AG	g__Prochlorococcus_A	s__Prochlorococcus_A_marinus_AG	MG667315.1	HLII
GB_GCA_017644375.1	d__Bacteria;p__Cyanobacteria;c__Cyanobacteriia;o__PCC-6307;f__Cyanobiaceae;g__Prochlorococcus_A;s__Prochlorococcus_A_marinus_AH	g__Prochlorococcus_A	s__Prochlorococcus_A_marinus_AH	MG667273.1	HLII
RS_GCF_000760035.1	d__Bacteria;p__Cyanobacteria;c__Cyanobacteriia;o__PCC-6307;f__Cyanobiaceae;g__Prochlorococcus_A;s__Prochlorococcus_A_marinus_B	g__Prochlorococcus_A	s__Prochlorococcus_A_marinus_B	MG667388.1	HLII
RS_GCF_001180285.1	d__Bacteria;p__Cyanobacteria;c__Cyanobacteriia;o__PCC-6307;f__Cyanobiaceae;g__Prochlorococcus_A;s__Prochlorococcus_A_marinus_C	g__Prochlorococcus_A	s__Prochlorococcus_A_marinus_C	MG666934.1	HLII
RS_GCF_000760115.1	d__Bacteria;p__Cyanobacteria;c__Cyanobacteriia;o__PCC-6307;f__Cyanobiaceae;g__Prochlorococcus_A;s__Prochlorococcus_A_marinus_D	g__Prochlorococcus_A	s__Prochlorococcus_A_marinus_D	MG667006.1	HLII
RS_GCF_000015965.1	d__Bacteria;p__Cyanobacteria;c__Cyanobacteriia;o__PCC-6307;f__Cyanobiaceae;g__Prochlorococcus_A;s__Prochlorococcus_A_marinus_E	g__Prochlorococcus_A	s__Prochlorococcus_A_marinus_E	MG666934.1	HLII
RS_GCF_000759955.1	d__Bacteria;p__Cyanobacteria;c__Cyanobacteriia;o__PCC-6307;f__Cyanobiaceae;g__Prochlorococcus_A;s__Prochlorococcus_A_marinus_G	g__Prochlorococcus_A	s__Prochlorococcus_A_marinus_G	MG667379.1	HLII
RS_GCF_001180265.1	d__Bacteria;p__Cyanobacteria;c__Cyanobacteriia;o__PCC-6307;f__Cyanobiaceae;g__Prochlorococcus_A;s__Prochlorococcus_A_marinus_H	g__Prochlorococcus_A	s__Prochlorococcus_A_marinus_H	MG666635.1	HLII
RS_GCF_000760095.1	d__Bacteria;p__Cyanobacteria;c__Cyanobacteriia;o__PCC-6307;f__Cyanobiaceae;g__Prochlorococcus_A;s__Prochlorococcus_A_marinus_I	g__Prochlorococcus_A	s__Prochlorococcus_A_marinus_I	MG667324.1	HLII
RS_GCF_000759885.1	d__Bacteria;p__Cyanobacteria;c__Cyanobacteriia;o__PCC-6307;f__Cyanobiaceae;g__Prochlorococcus_A;s__Prochlorococcus_A_marinus_J	g__Prochlorococcus_A	s__Prochlorococcus_A_marinus_J	MG667645.1	HLII
RS_GCF_000012645.1	d__Bacteria;p__Cyanobacteria;c__Cyanobacteriia;o__PCC-6307;f__Cyanobiaceae;g__Prochlorococcus_A;s__Prochlorococcus_A_marinus_L	g__Prochlorococcus_A	s__Prochlorococcus_A_marinus_L	MG667373.1	HLII
RS_GCF_000759975.1	d__Bacteria;p__Cyanobacteria;c__Cyanobacteriia;o__PCC-6307;f__Cyanobiaceae;g__Prochlorococcus_A;s__Prochlorococcus_A_marinus_M	g__Prochlorococcus_A	s__Prochlorococcus_A_marinus_M	MG667645.1	HLII
RS_GCF_000759855.1	d__Bacteria;p__Cyanobacteria;c__Cyanobacteriia;o__PCC-6307;f__Cyanobiaceae;g__Prochlorococcus_A;s__Prochlorococcus_A_marinus_N	g__Prochlorococcus_A	s__Prochlorococcus_A_marinus_N	MG667645.1	HLII
RS_GCF_000015645.1	d__Bacteria;p__Cyanobacteria;c__Cyanobacteriia;o__PCC-6307;f__Cyanobiaceae;g__Prochlorococcus_A;s__Prochlorococcus_A_marinus_O	g__Prochlorococcus_A	s__Prochlorococcus_A_marinus_O	MG666993.1	HLII
RS_GCF_001180325.1	d__Bacteria;p__Cyanobacteria;c__Cyanobacteriia;o__PCC-6307;f__Cyanobiaceae;g__Prochlorococcus_A;s__Prochlorococcus_A_marinus_R	g__Prochlorococcus_A	s__Prochlorococcus_A_marinus_R	MG666934.1	HLII
GB_GCA_017644425.1	d__Bacteria;p__Cyanobacteria;c__Cyanobacteriia;o__PCC-6307;f__Cyanobiaceae;g__Prochlorococcus_A;s__Prochlorococcus_A_marinus_U	g__Prochlorococcus_A	s__Prochlorococcus_A_marinus_U	MG667315.1	HLII
RS_GCF_017696075.1	d__Bacteria;p__Cyanobacteria;c__Cyanobacteriia;o__PCC-6307;f__Cyanobiaceae;g__Prochlorococcus_A;s__Prochlorococcus_A_marinus_V	g__Prochlorococcus_A	s__Prochlorococcus_A_marinus_V	MG667645.1	HLII
RS_GCF_017696055.1	d__Bacteria;p__Cyanobacteria;c__Cyanobacteriia;o__PCC-6307;f__Cyanobiaceae;g__Prochlorococcus_A;s__Prochlorococcus_A_marinus_W	g__Prochlorococcus_A	s__Prochlorococcus_A_marinus_W	MG667315.1	HLII
RS_GCF_017696175.1	d__Bacteria;p__Cyanobacteria;c__Cyanobacteriia;o__PCC-6307;f__Cyanobiaceae;g__Prochlorococcus_A;s__Prochlorococcus_A_marinus_X	g__Prochlorococcus_A	s__Prochlorococcus_A_marinus_X	MG666635.1	HLII
GB_GCA_017644295.1	d__Bacteria;p__Cyanobacteria;c__Cyanobacteriia;o__PCC-6307;f__Cyanobiaceae;g__Prochlorococcus_A;s__Prochlorococcus_A_marinus_Y	g__Prochlorococcus_A	s__Prochlorococcus_A_marinus_Y	MG667324.1	HLII
RS_GCF_017696085.1	d__Bacteria;p__Cyanobacteria;c__Cyanobacteriia;o__PCC-6307;f__Cyanobiaceae;g__Prochlorococcus_A;s__Prochlorococcus_A_marinus_Z	g__Prochlorococcus_A	s__Prochlorococcus_A_marinus_Z	MG666992.1	HLII
GB_GCA_000634195.1	d__Bacteria;p__Cyanobacteria;c__Cyanobacteriia;o__PCC-6307;f__Cyanobiaceae;g__Prochlorococcus_A;s__Prochlorococcus_A_sp000634195	g__Prochlorococcus_A	s__Prochlorococcus_A_sp000634195	MG667006.1	HLII
GB_GCA_000634215.1	d__Bacteria;p__Cyanobacteria;c__Cyanobacteriia;o__PCC-6307;f__Cyanobiaceae;g__Prochlorococcus_A;s__Prochlorococcus_A_sp000634215	g__Prochlorococcus_A	s__Prochlorococcus_A_sp000634215	MG667006.1	HLII
GB_GCA_000634515.1	d__Bacteria;p__Cyanobacteria;c__Cyanobacteriia;o__PCC-6307;f__Cyanobiaceae;g__Prochlorococcus_A;s__Prochlorococcus_A_sp000634515	g__Prochlorococcus_A	s__Prochlorococcus_A_sp000634515	MG667220.1	HLII
GB_GCA_000635495.1	d__Bacteria;p__Cyanobacteria;c__Cyanobacteriia;o__PCC-6307;f__Cyanobiaceae;g__Prochlorococcus_A;s__Prochlorococcus_A_sp000635495	g__Prochlorococcus_A	s__Prochlorococcus_A_sp000635495	MG666992.1	HLII
GB_GCA_000635535.1	d__Bacteria;p__Cyanobacteria;c__Cyanobacteriia;o__PCC-6307;f__Cyanobiaceae;g__Prochlorococcus_A;s__Prochlorococcus_A_sp000635535	g__Prochlorococcus_A	s__Prochlorococcus_A_sp000635535	MG667006.1	HLII
RS_GCF_000757845.1	d__Bacteria;p__Cyanobacteria;c__Cyanobacteriia;o__PCC-6307;f__Cyanobiaceae;g__Prochlorococcus_A;s__Prochlorococcus_A_sp000757845	g__Prochlorococcus_A	s__Prochlorococcus_A_sp000757845	MG666635.1	HLII
RS_GCF_001989455.1	d__Bacteria;p__Cyanobacteria;c__Cyanobacteriia;o__PCC-6307;f__Cyanobiaceae;g__Prochlorococcus_A;s__Prochlorococcus_A_sp001989455	g__Prochlorococcus_A	s__Prochlorococcus_A_sp001989455	MG667250.1	HLII
RS_GCF_002025945.1	d__Bacteria;p__Cyanobacteria;c__Cyanobacteriia;o__PCC-6307;f__Cyanobiaceae;g__Prochlorococcus_A;s__Prochlorococcus_A_sp002025945	g__Prochlorococcus_A	s__Prochlorococcus_A_sp002025945	MG666992.1	HLII
RS_GCF_002025975.1	d__Bacteria;p__Cyanobacteria;c__Cyanobacteriia;o__PCC-6307;f__Cyanobiaceae;g__Prochlorococcus_A;s__Prochlorococcus_A_sp002025975	g__Prochlorococcus_A	s__Prochlorococcus_A_sp002025975	MG667006.1	HLII
RS_GCF_002026005.1	d__Bacteria;p__Cyanobacteria;c__Cyanobacteriia;o__PCC-6307;f__Cyanobiaceae;g__Prochlorococcus_A;s__Prochlorococcus_A_sp002026005	g__Prochlorococcus_A	s__Prochlorococcus_A_sp002026005	MG666992.1	HLII
RS_GCF_002026015.1	d__Bacteria;p__Cyanobacteria;c__Cyanobacteriia;o__PCC-6307;f__Cyanobiaceae;g__Prochlorococcus_A;s__Prochlorococcus_A_sp002026015	g__Prochlorococcus_A	s__Prochlorococcus_A_sp002026015	MG666992.1	HLII
RS_GCF_002026145.1	d__Bacteria;p__Cyanobacteria;c__Cyanobacteriia;o__PCC-6307;f__Cyanobiaceae;g__Prochlorococcus_A;s__Prochlorococcus_A_sp002026145	g__Prochlorococcus_A	s__Prochlorococcus_A_sp002026145	MG667006.1	HLII
RS_GCF_002026165.1	d__Bacteria;p__Cyanobacteria;c__Cyanobacteriia;o__PCC-6307;f__Cyanobiaceae;g__Prochlorococcus_A;s__Prochlorococcus_A_sp002026165	g__Prochlorococcus_A	s__Prochlorococcus_A_sp002026165	MG667434.1	HLII
GB_GCA_003209375.1	d__Bacteria;p__Cyanobacteria;c__Cyanobacteriia;o__PCC-6307;f__Cyanobiaceae;g__Prochlorococcus_A;s__Prochlorococcus_A_sp003209375	g__Prochlorococcus_A	s__Prochlorococcus_A_sp003209375	MG667935.1	HLII
GB_GCA_003209425.1	d__Bacteria;p__Cyanobacteria;c__Cyanobacteriia;o__PCC-6307;f__Cyanobiaceae;g__Prochlorococcus_A;s__Prochlorococcus_A_sp003209425	g__Prochlorococcus_A	s__Prochlorococcus_A_sp003209425	MG667890.1	HLII
GB_GCA_003209475.1	d__Bacteria;p__Cyanobacteria;c__Cyanobacteriia;o__PCC-6307;f__Cyanobiaceae;g__Prochlorococcus_A;s__Prochlorococcus_A_sp003209475	g__Prochlorococcus_A	s__Prochlorococcus_A_sp003209475	MG666934.1	HLII
GB_GCA_003209565.1	d__Bacteria;p__Cyanobacteria;c__Cyanobacteriia;o__PCC-6307;f__Cyanobiaceae;g__Prochlorococcus_A;s__Prochlorococcus_A_sp003209565	g__Prochlorococcus_A	s__Prochlorococcus_A_sp003209565	MG667676.1	HLII
GB_GCA_003209585.1	d__Bacteria;p__Cyanobacteria;c__Cyanobacteriia;o__PCC-6307;f__Cyanobiaceae;g__Prochlorococcus_A;s__Prochlorococcus_A_sp003209585	g__Prochlorococcus_A	s__Prochlorococcus_A_sp003209585	MG667324.1	HLII
GB_GCA_003209675.1	d__Bacteria;p__Cyanobacteria;c__Cyanobacteriia;o__PCC-6307;f__Cyanobiaceae;g__Prochlorococcus_A;s__Prochlorococcus_A_sp003209675	g__Prochlorococcus_A	s__Prochlorococcus_A_sp003209675	MG667434.1	HLII
GB_GCA_003210135.1	d__Bacteria;p__Cyanobacteria;c__Cyanobacteriia;o__PCC-6307;f__Cyanobiaceae;g__Prochlorococcus_A;s__Prochlorococcus_A_sp003210135	g__Prochlorococcus_A	s__Prochlorococcus_A_sp003210135	MG666934.1	HLII
GB_GCA_003210155.1	d__Bacteria;p__Cyanobacteria;c__Cyanobacteriia;o__PCC-6307;f__Cyanobiaceae;g__Prochlorococcus_A;s__Prochlorococcus_A_sp003210155	g__Prochlorococcus_A	s__Prochlorococcus_A_sp003210155	MG667208.1	HLII
GB_GCA_003211415.1	d__Bacteria;p__Cyanobacteria;c__Cyanobacteriia;o__PCC-6307;f__Cyanobiaceae;g__Prochlorococcus_A;s__Prochlorococcus_A_sp003211415	g__Prochlorococcus_A	s__Prochlorococcus_A_sp003211415	MG667315.1	HLII
GB_GCA_003211955.1	d__Bacteria;p__Cyanobacteria;c__Cyanobacteriia;o__PCC-6307;f__Cyanobiaceae;g__Prochlorococcus_A;s__Prochlorococcus_A_sp003211955	g__Prochlorococcus_A	s__Prochlorococcus_A_sp003211955	MG667940.1	HLII
GB_GCA_003212035.1	d__Bacteria;p__Cyanobacteria;c__Cyanobacteriia;o__PCC-6307;f__Cyanobiaceae;g__Prochlorococcus_A;s__Prochlorococcus_A_sp003212035	g__Prochlorococcus_A	s__Prochlorococcus_A_sp003212035	MG666992.1	HLII
GB_GCA_003212115.1	d__Bacteria;p__Cyanobacteria;c__Cyanobacteriia;o__PCC-6307;f__Cyanobiaceae;g__Prochlorococcus_A;s__Prochlorococcus_A_sp003212115	g__Prochlorococcus_A	s__Prochlorococcus_A_sp003212115	MG667324.1	HLII
GB_GCA_003212175.1	d__Bacteria;p__Cyanobacteria;c__Cyanobacteriia;o__PCC-6307;f__Cyanobiaceae;g__Prochlorococcus_A;s__Prochlorococcus_A_sp003212175	g__Prochlorococcus_A	s__Prochlorococcus_A_sp003212175	MG666934.1	HLII
GB_GCA_003212195.1	d__Bacteria;p__Cyanobacteria;c__Cyanobacteriia;o__PCC-6307;f__Cyanobiaceae;g__Prochlorococcus_A;s__Prochlorococcus_A_sp003212195	g__Prochlorococcus_A	s__Prochlorococcus_A_sp003212195	MG667705.1	HLII
GB_GCA_003212395.1	d__Bacteria;p__Cyanobacteria;c__Cyanobacteriia;o__PCC-6307;f__Cyanobiaceae;g__Prochlorococcus_A;s__Prochlorococcus_A_sp003212395	g__Prochlorococcus_A	s__Prochlorococcus_A_sp003212395	MG667422.1	HLII
GB_GCA_003212615.1	d__Bacteria;p__Cyanobacteria;c__Cyanobacteriia;o__PCC-6307;f__Cyanobiaceae;g__Prochlorococcus_A;s__Prochlorococcus_A_sp003212615	g__Prochlorococcus_A	s__Prochlorococcus_A_sp003212615	MG667390.1	HLII
RS_GCF_017695965.1	d__Bacteria;p__Cyanobacteria;c__Cyanobacteriia;o__PCC-6307;f__Cyanobiaceae;g__Prochlorococcus_A;s__Prochlorococcus_A_sp003212755	g__Prochlorococcus_A	s__Prochlorococcus_A_sp003212755	MG667379.1	HLII
GB_GCA_003213235.1	d__Bacteria;p__Cyanobacteria;c__Cyanobacteriia;o__PCC-6307;f__Cyanobiaceae;g__Prochlorococcus_A;s__Prochlorococcus_A_sp003213235	g__Prochlorococcus_A	s__Prochlorococcus_A_sp003213235	MG667312.1	HLII
GB_GCA_003213255.1	d__Bacteria;p__Cyanobacteria;c__Cyanobacteriia;o__PCC-6307;f__Cyanobiaceae;g__Prochlorococcus_A;s__Prochlorococcus_A_sp003213255	g__Prochlorococcus_A	s__Prochlorococcus_A_sp003213255	MG667310.1	HLII
GB_GCA_003213275.1	d__Bacteria;p__Cyanobacteria;c__Cyanobacteriia;o__PCC-6307;f__Cyanobiaceae;g__Prochlorococcus_A;s__Prochlorococcus_A_sp003213275	g__Prochlorococcus_A	s__Prochlorococcus_A_sp003213275	MG667273.1	HLII
GB_GCA_003213375.1	d__Bacteria;p__Cyanobacteria;c__Cyanobacteriia;o__PCC-6307;f__Cyanobiaceae;g__Prochlorococcus_A;s__Prochlorococcus_A_sp003213375	g__Prochlorococcus_A	s__Prochlorococcus_A_sp003213375	MG667168.1	HLII
GB_GCA_003213855.1	d__Bacteria;p__Cyanobacteria;c__Cyanobacteriia;o__PCC-6307;f__Cyanobiaceae;g__Prochlorococcus_A;s__Prochlorococcus_A_sp003213855	g__Prochlorococcus_A	s__Prochlorococcus_A_sp003213855	MG666993.1	HLII
GB_GCA_003214055.1	d__Bacteria;p__Cyanobacteria;c__Cyanobacteriia;o__PCC-6307;f__Cyanobiaceae;g__Prochlorococcus_A;s__Prochlorococcus_A_sp003214055	g__Prochlorococcus_A	s__Prochlorococcus_A_sp003214055	MG666950.1	HLII
GB_GCA_003214085.1	d__Bacteria;p__Cyanobacteria;c__Cyanobacteriia;o__PCC-6307;f__Cyanobiaceae;g__Prochlorococcus_A;s__Prochlorococcus_A_sp003214085	g__Prochlorococcus_A	s__Prochlorococcus_A_sp003214085	MG666934.1	HLII
GB_GCA_003214115.1	d__Bacteria;p__Cyanobacteria;c__Cyanobacteriia;o__PCC-6307;f__Cyanobiaceae;g__Prochlorococcus_A;s__Prochlorococcus_A_sp003214115	g__Prochlorococcus_A	s__Prochlorococcus_A_sp003214115	MG666923.1	HLII
GB_GCA_003214175.1	d__Bacteria;p__Cyanobacteria;c__Cyanobacteriia;o__PCC-6307;f__Cyanobiaceae;g__Prochlorococcus_A;s__Prochlorococcus_A_sp003214175	g__Prochlorococcus_A	s__Prochlorococcus_A_sp003214175	MG666922.1	HLII
GB_GCA_003214215.1	d__Bacteria;p__Cyanobacteria;c__Cyanobacteriia;o__PCC-6307;f__Cyanobiaceae;g__Prochlorococcus_A;s__Prochlorococcus_A_sp003214215	g__Prochlorococcus_A	s__Prochlorococcus_A_sp003214215	MG666913.1	HLII
GB_GCA_003214235.1	d__Bacteria;p__Cyanobacteria;c__Cyanobacteriia;o__PCC-6307;f__Cyanobiaceae;g__Prochlorococcus_A;s__Prochlorococcus_A_sp003214235	g__Prochlorococcus_A	s__Prochlorococcus_A_sp003214235	MG666811.1	HLII
GB_GCA_003214295.1	d__Bacteria;p__Cyanobacteria;c__Cyanobacteriia;o__PCC-6307;f__Cyanobiaceae;g__Prochlorococcus_A;s__Prochlorococcus_A_sp003214295	g__Prochlorococcus_A	s__Prochlorococcus_A_sp003214295	MG666899.1	HLII
GB_GCA_003214815.1	d__Bacteria;p__Cyanobacteria;c__Cyanobacteriia;o__PCC-6307;f__Cyanobiaceae;g__Prochlorococcus_A;s__Prochlorococcus_A_sp003214815	g__Prochlorococcus_A	s__Prochlorococcus_A_sp003214815	MG666830.1	HLII
GB_GCA_003214975.1	d__Bacteria;p__Cyanobacteria;c__Cyanobacteriia;o__PCC-6307;f__Cyanobiaceae;g__Prochlorococcus_A;s__Prochlorococcus_A_sp003214975	g__Prochlorococcus_A	s__Prochlorococcus_A_sp003214975	MG666811.1	HLII
GB_GCA_003216355.1	d__Bacteria;p__Cyanobacteria;c__Cyanobacteriia;o__PCC-6307;f__Cyanobiaceae;g__Prochlorococcus_A;s__Prochlorococcus_A_sp003216355	g__Prochlorococcus_A	s__Prochlorococcus_A_sp003216355	MG666635.1	HLII
GB_GCA_003216415.1	d__Bacteria;p__Cyanobacteria;c__Cyanobacteriia;o__PCC-6307;f__Cyanobiaceae;g__Prochlorococcus_A;s__Prochlorococcus_A_sp003216415	g__Prochlorococcus_A	s__Prochlorococcus_A_sp003216415	MG666802.1	HLII
GB_GCA_003216455.1	d__Bacteria;p__Cyanobacteria;c__Cyanobacteriia;o__PCC-6307;f__Cyanobiaceae;g__Prochlorococcus_A;s__Prochlorococcus_A_sp003216455	g__Prochlorococcus_A	s__Prochlorococcus_A_sp003216455	MG667315.1	HLII
GB_GCA_003216535.1	d__Bacteria;p__Cyanobacteria;c__Cyanobacteriia;o__PCC-6307;f__Cyanobiaceae;g__Prochlorococcus_A;s__Prochlorococcus_A_sp003216535	g__Prochlorococcus_A	s__Prochlorococcus_A_sp003216535	MG666934.1	HLII
GB_GCA_003216615.1	d__Bacteria;p__Cyanobacteria;c__Cyanobacteriia;o__PCC-6307;f__Cyanobiaceae;g__Prochlorococcus_A;s__Prochlorococcus_A_sp003216615	g__Prochlorococcus_A	s__Prochlorococcus_A_sp003216615	MG667645.1	HLII
GB_GCA_003216755.1	d__Bacteria;p__Cyanobacteria;c__Cyanobacteriia;o__PCC-6307;f__Cyanobiaceae;g__Prochlorococcus_A;s__Prochlorococcus_A_sp003216755	g__Prochlorococcus_A	s__Prochlorococcus_A_sp003216755	MG667220.1	HLII
GB_GCA_003216775.1	d__Bacteria;p__Cyanobacteria;c__Cyanobacteriia;o__PCC-6307;f__Cyanobiaceae;g__Prochlorococcus_A;s__Prochlorococcus_A_sp003216775	g__Prochlorococcus_A	s__Prochlorococcus_A_sp003216775	MG666579.1	HLII
GB_GCA_003216795.1	d__Bacteria;p__Cyanobacteria;c__Cyanobacteriia;o__PCC-6307;f__Cyanobiaceae;g__Prochlorococcus_A;s__Prochlorococcus_A_sp003216795	g__Prochlorococcus_A	s__Prochlorococcus_A_sp003216795	MG667324.1	HLII
GB_GCA_003216915.1	d__Bacteria;p__Cyanobacteria;c__Cyanobacteriia;o__PCC-6307;f__Cyanobiaceae;g__Prochlorococcus_A;s__Prochlorococcus_A_sp003216915	g__Prochlorococcus_A	s__Prochlorococcus_A_sp003216915	MG667315.1	HLII
GB_GCA_003278045.1	d__Bacteria;p__Cyanobacteria;c__Cyanobacteriia;o__PCC-6307;f__Cyanobiaceae;g__Prochlorococcus_A;s__Prochlorococcus_A_sp003278045	g__Prochlorococcus_A	s__Prochlorococcus_A_sp003278045	MG667315.1	HLII
GB_GCA_003278525.1	d__Bacteria;p__Cyanobacteria;c__Cyanobacteriia;o__PCC-6307;f__Cyanobiaceae;g__Prochlorococcus_A;s__Prochlorococcus_A_sp003278525	g__Prochlorococcus_A	s__Prochlorococcus_A_sp003278525	MG666635.1	HLII
GB_GCA_003278535.1	d__Bacteria;p__Cyanobacteria;c__Cyanobacteriia;o__PCC-6307;f__Cyanobiaceae;g__Prochlorococcus_A;s__Prochlorococcus_A_sp003278535	g__Prochlorococcus_A	s__Prochlorococcus_A_sp003278535	MG667324.1	HLII
GB_GCA_003278545.1	d__Bacteria;p__Cyanobacteria;c__Cyanobacteriia;o__PCC-6307;f__Cyanobiaceae;g__Prochlorococcus_A;s__Prochlorococcus_A_sp003278545	g__Prochlorococcus_A	s__Prochlorococcus_A_sp003278545	MG667388.1	HLII
GB_GCA_003278705.1	d__Bacteria;p__Cyanobacteria;c__Cyanobacteriia;o__PCC-6307;f__Cyanobiaceae;g__Prochlorococcus_A;s__Prochlorococcus_A_sp003278705	g__Prochlorococcus_A	s__Prochlorococcus_A_sp003278705	MG667315.1	HLII
GB_GCA_003278735.1	d__Bacteria;p__Cyanobacteria;c__Cyanobacteriia;o__PCC-6307;f__Cyanobiaceae;g__Prochlorococcus_A;s__Prochlorococcus_A_sp003278735	g__Prochlorococcus_A	s__Prochlorococcus_A_sp003278735	MG667324.1	HLII
GB_GCA_003278845.1	d__Bacteria;p__Cyanobacteria;c__Cyanobacteriia;o__PCC-6307;f__Cyanobiaceae;g__Prochlorococcus_A;s__Prochlorococcus_A_sp003278845	g__Prochlorococcus_A	s__Prochlorococcus_A_sp003278845	MG667003.1	HLII
GB_GCA_003278855.1	d__Bacteria;p__Cyanobacteria;c__Cyanobacteriia;o__PCC-6307;f__Cyanobiaceae;g__Prochlorococcus_A;s__Prochlorococcus_A_sp003278855	g__Prochlorococcus_A	s__Prochlorococcus_A_sp003278855	MG667250.1	HLII
GB_GCA_003278875.1	d__Bacteria;p__Cyanobacteria;c__Cyanobacteriia;o__PCC-6307;f__Cyanobiaceae;g__Prochlorococcus_A;s__Prochlorococcus_A_sp003278875	g__Prochlorococcus_A	s__Prochlorococcus_A_sp003278875	MG667388.1	HLII
GB_GCA_003278895.1	d__Bacteria;p__Cyanobacteria;c__Cyanobacteriia;o__PCC-6307;f__Cyanobiaceae;g__Prochlorococcus_A;s__Prochlorococcus_A_sp003278895	g__Prochlorococcus_A	s__Prochlorococcus_A_sp003278895	MG667006.1	HLII
GB_GCA_003278925.1	d__Bacteria;p__Cyanobacteria;c__Cyanobacteriia;o__PCC-6307;f__Cyanobiaceae;g__Prochlorococcus_A;s__Prochlorococcus_A_sp003278925	g__Prochlorococcus_A	s__Prochlorococcus_A_sp003278925	MG666934.1	HLII
GB_GCA_003278955.1	d__Bacteria;p__Cyanobacteria;c__Cyanobacteriia;o__PCC-6307;f__Cyanobiaceae;g__Prochlorococcus_A;s__Prochlorococcus_A_sp003278955	g__Prochlorococcus_A	s__Prochlorococcus_A_sp003278955	MG666934.1	HLII
GB_GCA_003279015.1	d__Bacteria;p__Cyanobacteria;c__Cyanobacteriia;o__PCC-6307;f__Cyanobiaceae;g__Prochlorococcus_A;s__Prochlorococcus_A_sp003279015	g__Prochlorococcus_A	s__Prochlorococcus_A_sp003279015	MG667645.1	HLII
GB_GCA_003279055.1	d__Bacteria;p__Cyanobacteria;c__Cyanobacteriia;o__PCC-6307;f__Cyanobiaceae;g__Prochlorococcus_A;s__Prochlorococcus_A_sp003279055	g__Prochlorococcus_A	s__Prochlorococcus_A_sp003279055	MG666811.1	HLII
GB_GCA_003279105.1	d__Bacteria;p__Cyanobacteria;c__Cyanobacteriia;o__PCC-6307;f__Cyanobiaceae;g__Prochlorococcus_A;s__Prochlorococcus_A_sp003279105	g__Prochlorococcus_A	s__Prochlorococcus_A_sp003279105	MG667324.1	HLII
GB_GCA_003279115.1	d__Bacteria;p__Cyanobacteria;c__Cyanobacteriia;o__PCC-6307;f__Cyanobiaceae;g__Prochlorococcus_A;s__Prochlorococcus_A_sp003279115	g__Prochlorococcus_A	s__Prochlorococcus_A_sp003279115	MG666934.1	HLII
GB_GCA_003279535.1	d__Bacteria;p__Cyanobacteria;c__Cyanobacteriia;o__PCC-6307;f__Cyanobiaceae;g__Prochlorococcus_A;s__Prochlorococcus_A_sp003279535	g__Prochlorococcus_A	s__Prochlorococcus_A_sp003279535	MG667360.1	HLII
GB_GCA_003279845.1	d__Bacteria;p__Cyanobacteria;c__Cyanobacteriia;o__PCC-6307;f__Cyanobiaceae;g__Prochlorococcus_A;s__Prochlorococcus_A_sp003279845	g__Prochlorococcus_A	s__Prochlorococcus_A_sp003279845	MG666635.1	HLII
GB_GCA_003279945.1	d__Bacteria;p__Cyanobacteria;c__Cyanobacteriia;o__PCC-6307;f__Cyanobiaceae;g__Prochlorococcus_A;s__Prochlorococcus_A_sp003279945	g__Prochlorococcus_A	s__Prochlorococcus_A_sp003279945	MG666579.1	HLII
GB_GCA_003280575.1	d__Bacteria;p__Cyanobacteria;c__Cyanobacteriia;o__PCC-6307;f__Cyanobiaceae;g__Prochlorococcus_A;s__Prochlorococcus_A_sp003280575	g__Prochlorococcus_A	s__Prochlorococcus_A_sp003280575	MG666936.1	HLII
GB_GCA_003280655.1	d__Bacteria;p__Cyanobacteria;c__Cyanobacteriia;o__PCC-6307;f__Cyanobiaceae;g__Prochlorococcus_A;s__Prochlorococcus_A_sp003280655	g__Prochlorococcus_A	s__Prochlorococcus_A_sp003280655	MG666874.1	HLII
GB_GCA_003280885.1	d__Bacteria;p__Cyanobacteria;c__Cyanobacteriia;o__PCC-6307;f__Cyanobiaceae;g__Prochlorococcus_A;s__Prochlorococcus_A_sp003280885	g__Prochlorococcus_A	s__Prochlorococcus_A_sp003280885	MG667388.1	HLII
GB_GCA_003280895.1	d__Bacteria;p__Cyanobacteria;c__Cyanobacteriia;o__PCC-6307;f__Cyanobiaceae;g__Prochlorococcus_A;s__Prochlorococcus_A_sp003280895	g__Prochlorococcus_A	s__Prochlorococcus_A_sp003280895	MG667250.1	HLII
GB_GCA_003280915.1	d__Bacteria;p__Cyanobacteria;c__Cyanobacteriia;o__PCC-6307;f__Cyanobiaceae;g__Prochlorococcus_A;s__Prochlorococcus_A_sp003280915	g__Prochlorococcus_A	s__Prochlorococcus_A_sp003280915	MG666934.1	HLII
GB_GCA_003280995.1	d__Bacteria;p__Cyanobacteria;c__Cyanobacteriia;o__PCC-6307;f__Cyanobiaceae;g__Prochlorococcus_A;s__Prochlorococcus_A_sp003280995	g__Prochlorococcus_A	s__Prochlorococcus_A_sp003280995	MG666934.1	HLII
GB_GCA_003281125.1	d__Bacteria;p__Cyanobacteria;c__Cyanobacteriia;o__PCC-6307;f__Cyanobiaceae;g__Prochlorococcus_A;s__Prochlorococcus_A_sp003281125	g__Prochlorococcus_A	s__Prochlorococcus_A_sp003281125	MG667645.1	HLII
GB_GCA_003281185.1	d__Bacteria;p__Cyanobacteria;c__Cyanobacteriia;o__PCC-6307;f__Cyanobiaceae;g__Prochlorococcus_A;s__Prochlorococcus_A_sp003281185	g__Prochlorococcus_A	s__Prochlorococcus_A_sp003281185	MG666635.1	HLII
GB_GCA_003281225.1	d__Bacteria;p__Cyanobacteria;c__Cyanobacteriia;o__PCC-6307;f__Cyanobiaceae;g__Prochlorococcus_A;s__Prochlorococcus_A_sp003281225	g__Prochlorococcus_A	s__Prochlorococcus_A_sp003281225	MG666934.1	HLII
GB_GCA_003281255.1	d__Bacteria;p__Cyanobacteria;c__Cyanobacteriia;o__PCC-6307;f__Cyanobiaceae;g__Prochlorococcus_A;s__Prochlorococcus_A_sp003281255	g__Prochlorococcus_A	s__Prochlorococcus_A_sp003281255	MG667315.1	HLII
GB_GCA_003281315.1	d__Bacteria;p__Cyanobacteria;c__Cyanobacteriia;o__PCC-6307;f__Cyanobiaceae;g__Prochlorococcus_A;s__Prochlorococcus_A_sp003281315	g__Prochlorococcus_A	s__Prochlorococcus_A_sp003281315	MG667006.1	HLII
GB_GCA_003281335.1	d__Bacteria;p__Cyanobacteria;c__Cyanobacteriia;o__PCC-6307;f__Cyanobiaceae;g__Prochlorococcus_A;s__Prochlorococcus_A_sp003281335	g__Prochlorococcus_A	s__Prochlorococcus_A_sp003281335	MG667388.1	HLII
GB_GCA_003281365.1	d__Bacteria;p__Cyanobacteria;c__Cyanobacteriia;o__PCC-6307;f__Cyanobiaceae;g__Prochlorococcus_A;s__Prochlorococcus_A_sp003281365	g__Prochlorococcus_A	s__Prochlorococcus_A_sp003281365	MG667273.1	HLII
GB_GCA_003281385.1	d__Bacteria;p__Cyanobacteria;c__Cyanobacteriia;o__PCC-6307;f__Cyanobiaceae;g__Prochlorococcus_A;s__Prochlorococcus_A_sp003281385	g__Prochlorococcus_A	s__Prochlorococcus_A_sp003281385	MG666934.1	HLII
GB_GCA_003281405.1	d__Bacteria;p__Cyanobacteria;c__Cyanobacteriia;o__PCC-6307;f__Cyanobiaceae;g__Prochlorococcus_A;s__Prochlorococcus_A_sp003281405	g__Prochlorococcus_A	s__Prochlorococcus_A_sp003281405	MG667324.1	HLII
GB_GCA_003281415.1	d__Bacteria;p__Cyanobacteria;c__Cyanobacteriia;o__PCC-6307;f__Cyanobiaceae;g__Prochlorococcus_A;s__Prochlorococcus_A_sp003281415	g__Prochlorococcus_A	s__Prochlorococcus_A_sp003281415	MG667315.1	HLII
GB_GCA_003281455.1	d__Bacteria;p__Cyanobacteria;c__Cyanobacteriia;o__PCC-6307;f__Cyanobiaceae;g__Prochlorococcus_A;s__Prochlorococcus_A_sp003281455	g__Prochlorococcus_A	s__Prochlorococcus_A_sp003281455	MG667645.1	HLII
GB_GCA_003281485.1	d__Bacteria;p__Cyanobacteria;c__Cyanobacteriia;o__PCC-6307;f__Cyanobiaceae;g__Prochlorococcus_A;s__Prochlorococcus_A_sp003281485	g__Prochlorococcus_A	s__Prochlorococcus_A_sp003281485	MG666934.1	HLII
GB_GCA_003281505.1	d__Bacteria;p__Cyanobacteria;c__Cyanobacteriia;o__PCC-6307;f__Cyanobiaceae;g__Prochlorococcus_A;s__Prochlorococcus_A_sp003281505	g__Prochlorococcus_A	s__Prochlorococcus_A_sp003281505	MG667315.1	HLII
GB_GCA_003281525.1	d__Bacteria;p__Cyanobacteria;c__Cyanobacteriia;o__PCC-6307;f__Cyanobiaceae;g__Prochlorococcus_A;s__Prochlorococcus_A_sp003281525	g__Prochlorococcus_A	s__Prochlorococcus_A_sp003281525	MG666874.1	HLII
GB_GCA_003281585.1	d__Bacteria;p__Cyanobacteria;c__Cyanobacteriia;o__PCC-6307;f__Cyanobiaceae;g__Prochlorococcus_A;s__Prochlorococcus_A_sp003281585	g__Prochlorococcus_A	s__Prochlorococcus_A_sp003281585	MG667220.1	HLII
GB_GCA_003281605.1	d__Bacteria;p__Cyanobacteria;c__Cyanobacteriia;o__PCC-6307;f__Cyanobiaceae;g__Prochlorococcus_A;s__Prochlorococcus_A_sp003281605	g__Prochlorococcus_A	s__Prochlorococcus_A_sp003281605	MG666934.1	HLII
GB_GCA_003281625.1	d__Bacteria;p__Cyanobacteria;c__Cyanobacteriia;o__PCC-6307;f__Cyanobiaceae;g__Prochlorococcus_A;s__Prochlorococcus_A_sp003281625	g__Prochlorococcus_A	s__Prochlorococcus_A_sp003281625	MG667324.1	HLII
GB_GCA_003281645.1	d__Bacteria;p__Cyanobacteria;c__Cyanobacteriia;o__PCC-6307;f__Cyanobiaceae;g__Prochlorococcus_A;s__Prochlorococcus_A_sp003281645	g__Prochlorococcus_A	s__Prochlorococcus_A_sp003281645	MG667315.1	HLII
GB_GCA_003281685.1	d__Bacteria;p__Cyanobacteria;c__Cyanobacteriia;o__PCC-6307;f__Cyanobiaceae;g__Prochlorococcus_A;s__Prochlorococcus_A_sp003281685	g__Prochlorococcus_A	s__Prochlorococcus_A_sp003281685	MG667003.1	HLII
GB_GCA_003281715.1	d__Bacteria;p__Cyanobacteria;c__Cyanobacteriia;o__PCC-6307;f__Cyanobiaceae;g__Prochlorococcus_A;s__Prochlorococcus_A_sp003281715	g__Prochlorococcus_A	s__Prochlorococcus_A_sp003281715	MG666980.1	HLII
GB_GCA_902518475.1	d__Bacteria;p__Cyanobacteria;c__Cyanobacteriia;o__PCC-6307;f__Cyanobiaceae;g__Prochlorococcus_A;s__Prochlorococcus_A_sp902518475	g__Prochlorococcus_A	s__Prochlorococcus_A_sp902518475	MG667315.1	HLII
GB_GCA_902519235.1	d__Bacteria;p__Cyanobacteria;c__Cyanobacteriia;o__PCC-6307;f__Cyanobiaceae;g__Prochlorococcus_A;s__Prochlorococcus_A_sp902519235	g__Prochlorococcus_A	s__Prochlorococcus_A_sp902519235	MG666934.1	HLII
GB_GCA_902520485.1	d__Bacteria;p__Cyanobacteria;c__Cyanobacteriia;o__PCC-6307;f__Cyanobiaceae;g__Prochlorococcus_A;s__Prochlorococcus_A_sp902520485	g__Prochlorococcus_A	s__Prochlorococcus_A_sp902520485	MG666934.1	HLII
GB_GCA_902521995.1	d__Bacteria;p__Cyanobacteria;c__Cyanobacteriia;o__PCC-6307;f__Cyanobiaceae;g__Prochlorococcus_A;s__Prochlorococcus_A_sp902521995	g__Prochlorococcus_A	s__Prochlorococcus_A_sp902521995	MG666934.1	HLII
GB_GCA_902522795.1	d__Bacteria;p__Cyanobacteria;c__Cyanobacteriia;o__PCC-6307;f__Cyanobiaceae;g__Prochlorococcus_A;s__Prochlorococcus_A_sp902522795	g__Prochlorococcus_A	s__Prochlorococcus_A_sp902522795	MG667388.1	HLII
GB_GCA_902525075.1	d__Bacteria;p__Cyanobacteria;c__Cyanobacteriia;o__PCC-6307;f__Cyanobiaceae;g__Prochlorococcus_A;s__Prochlorococcus_A_sp902525075	g__Prochlorococcus_A	s__Prochlorococcus_A_sp902525075	MG666964.1	HLII
GB_GCA_902525585.1	d__Bacteria;p__Cyanobacteria;c__Cyanobacteriia;o__PCC-6307;f__Cyanobiaceae;g__Prochlorococcus_A;s__Prochlorococcus_A_sp902525585	g__Prochlorococcus_A	s__Prochlorococcus_A_sp902525585	MG666934.1	HLII
GB_GCA_902527105.1	d__Bacteria;p__Cyanobacteria;c__Cyanobacteriia;o__PCC-6307;f__Cyanobiaceae;g__Prochlorococcus_A;s__Prochlorococcus_A_sp902527105	g__Prochlorococcus_A	s__Prochlorococcus_A_sp902527105	MG666934.1	HLII
GB_GCA_902534685.1	d__Bacteria;p__Cyanobacteria;c__Cyanobacteriia;o__PCC-6307;f__Cyanobiaceae;g__Prochlorococcus_A;s__Prochlorococcus_A_sp902534685	g__Prochlorococcus_A	s__Prochlorococcus_A_sp902534685	MG666811.1	HLII
GB_GCA_902535025.1	d__Bacteria;p__Cyanobacteria;c__Cyanobacteriia;o__PCC-6307;f__Cyanobiaceae;g__Prochlorococcus_A;s__Prochlorococcus_A_sp902535025	g__Prochlorococcus_A	s__Prochlorococcus_A_sp902535025	MG666922.1	HLII
GB_GCA_902535175.1	d__Bacteria;p__Cyanobacteria;c__Cyanobacteriia;o__PCC-6307;f__Cyanobiaceae;g__Prochlorococcus_A;s__Prochlorococcus_A_sp902535175	g__Prochlorococcus_A	s__Prochlorococcus_A_sp902535175	MG667324.1	HLII
GB_GCA_902535185.1	d__Bacteria;p__Cyanobacteria;c__Cyanobacteriia;o__PCC-6307;f__Cyanobiaceae;g__Prochlorococcus_A;s__Prochlorococcus_A_sp902535185	g__Prochlorococcus_A	s__Prochlorococcus_A_sp902535185	MG666934.1	HLII
GB_GCA_902536455.1	d__Bacteria;p__Cyanobacteria;c__Cyanobacteriia;o__PCC-6307;f__Cyanobiaceae;g__Prochlorococcus_A;s__Prochlorococcus_A_sp902536455	g__Prochlorococcus_A	s__Prochlorococcus_A_sp902536455	MG667324.1	HLII
GB_GCA_902536545.1	d__Bacteria;p__Cyanobacteria;c__Cyanobacteriia;o__PCC-6307;f__Cyanobiaceae;g__Prochlorococcus_A;s__Prochlorococcus_A_sp902536545	g__Prochlorococcus_A	s__Prochlorococcus_A_sp902536545	MG667324.1	HLII
GB_GCA_902536555.1	d__Bacteria;p__Cyanobacteria;c__Cyanobacteriia;o__PCC-6307;f__Cyanobiaceae;g__Prochlorococcus_A;s__Prochlorococcus_A_sp902536555	g__Prochlorococcus_A	s__Prochlorococcus_A_sp902536555	MG667373.1	HLII
GB_GCA_902536725.1	d__Bacteria;p__Cyanobacteria;c__Cyanobacteriia;o__PCC-6307;f__Cyanobiaceae;g__Prochlorococcus_A;s__Prochlorococcus_A_sp902536725	g__Prochlorococcus_A	s__Prochlorococcus_A_sp902536725	MG666934.1	HLII
GB_GCA_902536775.1	d__Bacteria;p__Cyanobacteria;c__Cyanobacteriia;o__PCC-6307;f__Cyanobiaceae;g__Prochlorococcus_A;s__Prochlorococcus_A_sp902536775	g__Prochlorococcus_A	s__Prochlorococcus_A_sp902536775	MG667250.1	HLII
GB_GCA_902537445.1	d__Bacteria;p__Cyanobacteria;c__Cyanobacteriia;o__PCC-6307;f__Cyanobiaceae;g__Prochlorococcus_A;s__Prochlorococcus_A_sp902537445	g__Prochlorococcus_A	s__Prochlorococcus_A_sp902537445	MG667324.1	HLII
GB_GCA_902538225.1	d__Bacteria;p__Cyanobacteria;c__Cyanobacteriia;o__PCC-6307;f__Cyanobiaceae;g__Prochlorococcus_A;s__Prochlorococcus_A_sp902538225	g__Prochlorococcus_A	s__Prochlorococcus_A_sp902538225	MG667250.1	HLII
GB_GCA_902538515.1	d__Bacteria;p__Cyanobacteria;c__Cyanobacteriia;o__PCC-6307;f__Cyanobiaceae;g__Prochlorococcus_A;s__Prochlorococcus_A_sp902538515	g__Prochlorococcus_A	s__Prochlorococcus_A_sp902538515	MG666934.1	HLII
GB_GCA_902539115.1	d__Bacteria;p__Cyanobacteria;c__Cyanobacteriia;o__PCC-6307;f__Cyanobiaceae;g__Prochlorococcus_A;s__Prochlorococcus_A_sp902539115	g__Prochlorococcus_A	s__Prochlorococcus_A_sp902539115	MG667324.1	HLII
GB_GCA_902542595.1	d__Bacteria;p__Cyanobacteria;c__Cyanobacteriia;o__PCC-6307;f__Cyanobiaceae;g__Prochlorococcus_A;s__Prochlorococcus_A_sp902542595	g__Prochlorococcus_A	s__Prochlorococcus_A_sp902542595	MG666635.1	HLII
GB_GCA_902550485.1	d__Bacteria;p__Cyanobacteria;c__Cyanobacteriia;o__PCC-6307;f__Cyanobiaceae;g__Prochlorococcus_A;s__Prochlorococcus_A_sp902550485	g__Prochlorococcus_A	s__Prochlorococcus_A_sp902550485	MG666934.1	HLII
GB_GCA_902558895.1	d__Bacteria;p__Cyanobacteria;c__Cyanobacteriia;o__PCC-6307;f__Cyanobiaceae;g__Prochlorococcus_A;s__Prochlorococcus_A_sp902558895	g__Prochlorococcus_A	s__Prochlorococcus_A_sp902558895	MG667003.1	HLII
GB_GCA_902564235.1	d__Bacteria;p__Cyanobacteria;c__Cyanobacteriia;o__PCC-6307;f__Cyanobiaceae;g__Prochlorococcus_A;s__Prochlorococcus_A_sp902564235	g__Prochlorococcus_A	s__Prochlorococcus_A_sp902564235	MG666934.1	HLII
GB_GCA_902565305.1	d__Bacteria;p__Cyanobacteria;c__Cyanobacteriia;o__PCC-6307;f__Cyanobiaceae;g__Prochlorococcus_A;s__Prochlorococcus_A_sp902565305	g__Prochlorococcus_A	s__Prochlorococcus_A_sp902565305	MG666934.1	HLII
GB_GCA_902571335.1	d__Bacteria;p__Cyanobacteria;c__Cyanobacteriia;o__PCC-6307;f__Cyanobiaceae;g__Prochlorococcus_A;s__Prochlorococcus_A_sp902571335	g__Prochlorococcus_A	s__Prochlorococcus_A_sp902571335	MG667324.1	HLII
GB_GCA_902571795.1	d__Bacteria;p__Cyanobacteria;c__Cyanobacteriia;o__PCC-6307;f__Cyanobiaceae;g__Prochlorococcus_A;s__Prochlorococcus_A_sp902571795	g__Prochlorococcus_A	s__Prochlorococcus_A_sp902571795	MG667324.1	HLII
GB_GCA_902572075.1	d__Bacteria;p__Cyanobacteria;c__Cyanobacteriia;o__PCC-6307;f__Cyanobiaceae;g__Prochlorococcus_A;s__Prochlorococcus_A_sp902572075	g__Prochlorococcus_A	s__Prochlorococcus_A_sp902572075	MG666635.1	HLII
GB_GCA_902572675.1	d__Bacteria;p__Cyanobacteria;c__Cyanobacteriia;o__PCC-6307;f__Cyanobiaceae;g__Prochlorococcus_A;s__Prochlorococcus_A_sp902572675	g__Prochlorococcus_A	s__Prochlorococcus_A_sp902572675	MG666922.1	HLII
GB_GCA_902572825.1	d__Bacteria;p__Cyanobacteria;c__Cyanobacteriia;o__PCC-6307;f__Cyanobiaceae;g__Prochlorococcus_A;s__Prochlorococcus_A_sp902572825	g__Prochlorococcus_A	s__Prochlorococcus_A_sp902572825	MG666934.1	HLII
GB_GCA_902572915.1	d__Bacteria;p__Cyanobacteria;c__Cyanobacteriia;o__PCC-6307;f__Cyanobiaceae;g__Prochlorococcus_A;s__Prochlorococcus_A_sp902572915	g__Prochlorococcus_A	s__Prochlorococcus_A_sp902572915	MG667645.1	HLII
GB_GCA_902573045.1	d__Bacteria;p__Cyanobacteria;c__Cyanobacteriia;o__PCC-6307;f__Cyanobiaceae;g__Prochlorococcus_A;s__Prochlorococcus_A_sp902573045	g__Prochlorococcus_A	s__Prochlorococcus_A_sp902573045	MG667390.1	HLII
GB_GCA_902573565.1	d__Bacteria;p__Cyanobacteria;c__Cyanobacteriia;o__PCC-6307;f__Cyanobiaceae;g__Prochlorococcus_A;s__Prochlorococcus_A_sp902573565	g__Prochlorococcus_A	s__Prochlorococcus_A_sp902573565	MG666934.1	HLII
GB_GCA_902574425.1	d__Bacteria;p__Cyanobacteria;c__Cyanobacteriia;o__PCC-6307;f__Cyanobiaceae;g__Prochlorococcus_A;s__Prochlorococcus_A_sp902574425	g__Prochlorococcus_A	s__Prochlorococcus_A_sp902574425	MG667379.1	HLII
GB_GCA_902576415.1	d__Bacteria;p__Cyanobacteria;c__Cyanobacteriia;o__PCC-6307;f__Cyanobiaceae;g__Prochlorococcus_A;s__Prochlorococcus_A_sp902576415	g__Prochlorococcus_A	s__Prochlorococcus_A_sp902576415	MG667324.1	HLII
GB_GCA_902578845.1	d__Bacteria;p__Cyanobacteria;c__Cyanobacteriia;o__PCC-6307;f__Cyanobiaceae;g__Prochlorococcus_A;s__Prochlorococcus_A_sp902578845	g__Prochlorococcus_A	s__Prochlorococcus_A_sp902578845	MG667315.1	HLII
GB_GCA_902583265.1	d__Bacteria;p__Cyanobacteria;c__Cyanobacteriia;o__PCC-6307;f__Cyanobiaceae;g__Prochlorococcus_A;s__Prochlorococcus_A_sp902583265	g__Prochlorococcus_A	s__Prochlorococcus_A_sp902583265	MG667375.1	HLII
GB_GCA_902590355.1	d__Bacteria;p__Cyanobacteria;c__Cyanobacteriia;o__PCC-6307;f__Cyanobiaceae;g__Prochlorococcus_A;s__Prochlorococcus_A_sp902590355	g__Prochlorococcus_A	s__Prochlorococcus_A_sp902590355	MG667315.1	HLII
GB_GCA_902591275.1	d__Bacteria;p__Cyanobacteria;c__Cyanobacteriia;o__PCC-6307;f__Cyanobiaceae;g__Prochlorococcus_A;s__Prochlorococcus_A_sp902591275	g__Prochlorococcus_A	s__Prochlorococcus_A_sp902591275	MG667006.1	HLII
GB_GCA_902594875.1	d__Bacteria;p__Cyanobacteria;c__Cyanobacteriia;o__PCC-6307;f__Cyanobiaceae;g__Prochlorococcus_A;s__Prochlorococcus_A_sp902594875	g__Prochlorococcus_A	s__Prochlorococcus_A_sp902594875	MG667388.1	HLII
GB_GCA_902595175.1	d__Bacteria;p__Cyanobacteria;c__Cyanobacteriia;o__PCC-6307;f__Cyanobiaceae;g__Prochlorococcus_A;s__Prochlorococcus_A_sp902595175	g__Prochlorococcus_A	s__Prochlorococcus_A_sp902595175	MG666934.1	HLII
GB_GCA_902596585.1	d__Bacteria;p__Cyanobacteria;c__Cyanobacteriia;o__PCC-6307;f__Cyanobiaceae;g__Prochlorococcus_A;s__Prochlorococcus_A_sp902596585	g__Prochlorococcus_A	s__Prochlorococcus_A_sp902596585	MG667645.1	HLII
GB_GCA_902600395.1	d__Bacteria;p__Cyanobacteria;c__Cyanobacteriia;o__PCC-6307;f__Cyanobiaceae;g__Prochlorococcus_A;s__Prochlorococcus_A_sp902600395	g__Prochlorococcus_A	s__Prochlorococcus_A_sp902600395	MG666934.1	HLII
GB_GCA_902600475.1	d__Bacteria;p__Cyanobacteria;c__Cyanobacteriia;o__PCC-6307;f__Cyanobiaceae;g__Prochlorococcus_A;s__Prochlorococcus_A_sp902600475	g__Prochlorococcus_A	s__Prochlorococcus_A_sp902600475	MG666922.1	HLII
GB_GCA_902606255.1	d__Bacteria;p__Cyanobacteria;c__Cyanobacteriia;o__PCC-6307;f__Cyanobiaceae;g__Prochlorococcus_A;s__Prochlorococcus_A_sp902606255	g__Prochlorococcus_A	s__Prochlorococcus_A_sp902606255	MG667315.1	HLII
GB_GCA_902606505.1	d__Bacteria;p__Cyanobacteria;c__Cyanobacteriia;o__PCC-6307;f__Cyanobiaceae;g__Prochlorococcus_A;s__Prochlorococcus_A_sp902606505	g__Prochlorococcus_A	s__Prochlorococcus_A_sp902606505	MG666934.1	HLII
GB_GCA_902611225.1	d__Bacteria;p__Cyanobacteria;c__Cyanobacteriia;o__PCC-6307;f__Cyanobiaceae;g__Prochlorococcus_A;s__Prochlorococcus_A_sp902611225	g__Prochlorococcus_A	s__Prochlorococcus_A_sp902611225	MG666934.1	HLII
GB_GCA_902612005.1	d__Bacteria;p__Cyanobacteria;c__Cyanobacteriia;o__PCC-6307;f__Cyanobiaceae;g__Prochlorococcus_A;s__Prochlorococcus_A_sp902612005	g__Prochlorococcus_A	s__Prochlorococcus_A_sp902612005	MG667422.1	HLII
GB_GCA_902615165.1	d__Bacteria;p__Cyanobacteria;c__Cyanobacteriia;o__PCC-6307;f__Cyanobiaceae;g__Prochlorococcus_A;s__Prochlorococcus_A_sp902615165	g__Prochlorococcus_A	s__Prochlorococcus_A_sp902615165	MG667324.1	HLII
GB_GCA_902616385.1	d__Bacteria;p__Cyanobacteria;c__Cyanobacteriia;o__PCC-6307;f__Cyanobiaceae;g__Prochlorococcus_A;s__Prochlorococcus_A_sp902616385	g__Prochlorococcus_A	s__Prochlorococcus_A_sp902616385	MG667006.1	HLII
GB_GCA_902616595.1	d__Bacteria;p__Cyanobacteria;c__Cyanobacteriia;o__PCC-6307;f__Cyanobiaceae;g__Prochlorococcus_A;s__Prochlorococcus_A_sp902616595	g__Prochlorococcus_A	s__Prochlorococcus_A_sp902616595	MG667324.1	HLII
GB_GCA_902617605.1	d__Bacteria;p__Cyanobacteria;c__Cyanobacteriia;o__PCC-6307;f__Cyanobiaceae;g__Prochlorococcus_A;s__Prochlorococcus_A_sp902617605	g__Prochlorococcus_A	s__Prochlorococcus_A_sp902617605	MG666934.1	HLII
GB_GCA_902618335.1	d__Bacteria;p__Cyanobacteria;c__Cyanobacteriia;o__PCC-6307;f__Cyanobiaceae;g__Prochlorococcus_A;s__Prochlorococcus_A_sp902618335	g__Prochlorococcus_A	s__Prochlorococcus_A_sp902618335	MG667273.1	HLII
GB_GCA_902618795.1	d__Bacteria;p__Cyanobacteria;c__Cyanobacteriia;o__PCC-6307;f__Cyanobiaceae;g__Prochlorococcus_A;s__Prochlorococcus_A_sp902618795	g__Prochlorococcus_A	s__Prochlorococcus_A_sp902618795	MG666934.1	HLII
GB_GCA_902620895.1	d__Bacteria;p__Cyanobacteria;c__Cyanobacteriia;o__PCC-6307;f__Cyanobiaceae;g__Prochlorococcus_A;s__Prochlorococcus_A_sp902620895	g__Prochlorococcus_A	s__Prochlorococcus_A_sp902620895	MG666635.1	HLII
GB_GCA_902621675.1	d__Bacteria;p__Cyanobacteria;c__Cyanobacteriia;o__PCC-6307;f__Cyanobiaceae;g__Prochlorococcus_A;s__Prochlorococcus_A_sp902621675	g__Prochlorococcus_A	s__Prochlorococcus_A_sp902621675	MG667324.1	HLII
GB_GCA_902622625.1	d__Bacteria;p__Cyanobacteria;c__Cyanobacteriia;o__PCC-6307;f__Cyanobiaceae;g__Prochlorococcus_A;s__Prochlorococcus_A_sp902622625	g__Prochlorococcus_A	s__Prochlorococcus_A_sp902622625	MG667315.1	HLII
GB_GCA_902622705.1	d__Bacteria;p__Cyanobacteria;c__Cyanobacteriia;o__PCC-6307;f__Cyanobiaceae;g__Prochlorococcus_A;s__Prochlorococcus_A_sp902622705	g__Prochlorococcus_A	s__Prochlorococcus_A_sp902622705	MG667375.1	HLII
GB_GCA_003209795.1	d__Bacteria;p__Cyanobacteria;c__Cyanobacteriia;o__PCC-6307;f__Cyanobiaceae;g__Prochlorococcus_A;s__Prochlorococcus_A_sp003209795	g__Prochlorococcus_A	s__Prochlorococcus_A_sp003209795	MG667383.1	HLVI
GB_GCA_003212535.1	d__Bacteria;p__Cyanobacteria;c__Cyanobacteriia;o__PCC-6307;f__Cyanobiaceae;g__Prochlorococcus_A;s__Prochlorococcus_A_sp003212535	g__Prochlorococcus_A	s__Prochlorococcus_A_sp003212535	MG667415.1	HLVI
GB_GCA_003216135.1	d__Bacteria;p__Cyanobacteria;c__Cyanobacteriia;o__PCC-6307;f__Cyanobiaceae;g__Prochlorococcus_A;s__Prochlorococcus_A_sp003216135	g__Prochlorococcus_A	s__Prochlorococcus_A_sp003216135	MG666738.1	HLVI
GB_GCA_003216725.1	d__Bacteria;p__Cyanobacteria;c__Cyanobacteriia;o__PCC-6307;f__Cyanobiaceae;g__Prochlorococcus_A;s__Prochlorococcus_A_sp003216725	g__Prochlorococcus_A	s__Prochlorococcus_A_sp003216725	MG667415.1	HLVI
GB_GCA_003280025.1	d__Bacteria;p__Cyanobacteria;c__Cyanobacteriia;o__PCC-6307;f__Cyanobiaceae;g__Prochlorococcus_A;s__Prochlorococcus_A_sp003280025	g__Prochlorococcus_A	s__Prochlorococcus_A_sp003280025	MG666814.1	HLVI
RS_GCF_000012465.1	d__Bacteria;p__Cyanobacteria;c__Cyanobacteriia;o__PCC-6307;f__Cyanobiaceae;g__Prochlorococcus_B;s__Prochlorococcus_B_marinus_B	g__Prochlorococcus_B	s__Prochlorococcus_B_marinus_B	MG666697.1	LLI
RS_GCF_000757865.1	d__Bacteria;p__Cyanobacteria;c__Cyanobacteriia;o__PCC-6307;f__Cyanobiaceae;g__Prochlorococcus_B;s__Prochlorococcus_B_sp000757865	g__Prochlorococcus_B	s__Prochlorococcus_B_sp000757865	MG666697.1	LLI
GB_GCA_003209755.1	d__Bacteria;p__Cyanobacteria;c__Cyanobacteriia;o__PCC-6307;f__Cyanobiaceae;g__Prochlorococcus_B;s__Prochlorococcus_B_sp003209755	g__Prochlorococcus_B	s__Prochlorococcus_B_sp003209755	MG667385.1	LLI
GB_GCA_003215315.1	d__Bacteria;p__Cyanobacteria;c__Cyanobacteriia;o__PCC-6307;f__Cyanobiaceae;g__Prochlorococcus_B;s__Prochlorococcus_B_sp003215315	g__Prochlorococcus_B	s__Prochlorococcus_B_sp003215315	MG667399.1	LLI
GB_GCA_003216175.1	d__Bacteria;p__Cyanobacteria;c__Cyanobacteriia;o__PCC-6307;f__Cyanobiaceae;g__Prochlorococcus_B;s__Prochlorococcus_B_sp003216175	g__Prochlorococcus_B	s__Prochlorococcus_B_sp003216175	MG666736.1	LLI
GB_GCA_003216275.1	d__Bacteria;p__Cyanobacteria;c__Cyanobacteriia;o__PCC-6307;f__Cyanobiaceae;g__Prochlorococcus_B;s__Prochlorococcus_B_sp003216275	g__Prochlorococcus_B	s__Prochlorococcus_B_sp003216275	MG666697.1	LLI
GB_GCA_003216295.1	d__Bacteria;p__Cyanobacteria;c__Cyanobacteriia;o__PCC-6307;f__Cyanobiaceae;g__Prochlorococcus_B;s__Prochlorococcus_B_sp003216295	g__Prochlorococcus_B	s__Prochlorococcus_B_sp003216295	MG666697.1	LLI
GB_GCA_003216375.1	d__Bacteria;p__Cyanobacteria;c__Cyanobacteriia;o__PCC-6307;f__Cyanobiaceae;g__Prochlorococcus_B;s__Prochlorococcus_B_sp003216375	g__Prochlorococcus_B	s__Prochlorococcus_B_sp003216375	MG666736.1	LLI
GB_GCA_003216575.1	d__Bacteria;p__Cyanobacteria;c__Cyanobacteriia;o__PCC-6307;f__Cyanobiaceae;g__Prochlorococcus_B;s__Prochlorococcus_B_sp003216575	g__Prochlorococcus_B	s__Prochlorococcus_B_sp003216575	MG666736.1	LLI
GB_GCA_003216895.1	d__Bacteria;p__Cyanobacteria;c__Cyanobacteriia;o__PCC-6307;f__Cyanobiaceae;g__Prochlorococcus_B;s__Prochlorococcus_B_sp003216895	g__Prochlorococcus_B	s__Prochlorococcus_B_sp003216895	MG666697.1	LLI
GB_GCA_003216955.1	d__Bacteria;p__Cyanobacteria;c__Cyanobacteriia;o__PCC-6307;f__Cyanobiaceae;g__Prochlorococcus_B;s__Prochlorococcus_B_sp003216955	g__Prochlorococcus_B	s__Prochlorococcus_B_sp003216955	MG666736.1	LLI
GB_GCA_003216975.1	d__Bacteria;p__Cyanobacteria;c__Cyanobacteriia;o__PCC-6307;f__Cyanobiaceae;g__Prochlorococcus_B;s__Prochlorococcus_B_sp003216975	g__Prochlorococcus_B	s__Prochlorococcus_B_sp003216975	MG666697.1	LLI
GB_GCA_003277985.1	d__Bacteria;p__Cyanobacteria;c__Cyanobacteriia;o__PCC-6307;f__Cyanobiaceae;g__Prochlorococcus_B;s__Prochlorococcus_B_sp003277985	g__Prochlorococcus_B	s__Prochlorococcus_B_sp003277985	MG666736.1	LLI
GB_GCA_003279565.1	d__Bacteria;p__Cyanobacteria;c__Cyanobacteriia;o__PCC-6307;f__Cyanobiaceae;g__Prochlorococcus_B;s__Prochlorococcus_B_sp003279565	g__Prochlorococcus_B	s__Prochlorococcus_B_sp003279565	MG666736.1	LLI
GB_GCA_003279635.1	d__Bacteria;p__Cyanobacteria;c__Cyanobacteriia;o__PCC-6307;f__Cyanobiaceae;g__Prochlorococcus_B;s__Prochlorococcus_B_sp003279635	g__Prochlorococcus_B	s__Prochlorococcus_B_sp003279635	MG666719.1	LLI
GB_GCA_003279655.1	d__Bacteria;p__Cyanobacteria;c__Cyanobacteriia;o__PCC-6307;f__Cyanobiaceae;g__Prochlorococcus_B;s__Prochlorococcus_B_sp003279655	g__Prochlorococcus_B	s__Prochlorococcus_B_sp003279655	MG666736.1	LLI
GB_GCA_003280445.1	d__Bacteria;p__Cyanobacteria;c__Cyanobacteriia;o__PCC-6307;f__Cyanobiaceae;g__Prochlorococcus_B;s__Prochlorococcus_B_sp003280445	g__Prochlorococcus_B	s__Prochlorococcus_B_sp003280445	MG666697.1	LLI
GB_GCA_003283685.1	d__Bacteria;p__Cyanobacteria;c__Cyanobacteriia;o__PCC-6307;f__Cyanobiaceae;g__Prochlorococcus_B;s__Prochlorococcus_B_sp003283685	g__Prochlorococcus_B	s__Prochlorococcus_B_sp003283685	MG666719.1	LLI
GB_GCA_003284185.1	d__Bacteria;p__Cyanobacteria;c__Cyanobacteriia;o__PCC-6307;f__Cyanobiaceae;g__Prochlorococcus_B;s__Prochlorococcus_B_sp003284185	g__Prochlorococcus_B	s__Prochlorococcus_B_sp003284185	MG666719.1	LLI
GB_GCA_003284375.1	d__Bacteria;p__Cyanobacteria;c__Cyanobacteriia;o__PCC-6307;f__Cyanobiaceae;g__Prochlorococcus_B;s__Prochlorococcus_B_sp003284375	g__Prochlorococcus_B	s__Prochlorococcus_B_sp003284375	MG666697.1	LLI
GB_GCA_003284445.1	d__Bacteria;p__Cyanobacteria;c__Cyanobacteriia;o__PCC-6307;f__Cyanobiaceae;g__Prochlorococcus_B;s__Prochlorococcus_B_sp003284445	g__Prochlorococcus_B	s__Prochlorococcus_B_sp003284445	MG666697.1	LLI
GB_GCA_902564695.1	d__Bacteria;p__Cyanobacteria;c__Cyanobacteriia;o__PCC-6307;f__Cyanobiaceae;g__Prochlorococcus_B;s__Prochlorococcus_B_sp902564695	g__Prochlorococcus_B	s__Prochlorococcus_B_sp902564695	MG667399.1	LLI
GB_GCA_902629395.1	d__Bacteria;p__Cyanobacteria;c__Cyanobacteriia;o__PCC-6307;f__Cyanobiaceae;g__Prochlorococcus_B;s__Prochlorococcus_B_sp902629395	g__Prochlorococcus_B	s__Prochlorococcus_B_sp902629395	MG666736.1	LLI
RS_GCF_000018585.1	d__Bacteria;p__Cyanobacteria;c__Cyanobacteriia;o__PCC-6307;f__Cyanobiaceae;g__Prochlorococcus_D;s__Prochlorococcus_D_marinus_B	g__Prochlorococcus_D	s__Prochlorococcus_D_marinus_B	MIT9211	LLII/III
RS_GCF_000760175.1	d__Bacteria;p__Cyanobacteria;c__Cyanobacteriia;o__PCC-6307;f__Cyanobiaceae;g__Prochlorococcus_D;s__Prochlorococcus_D_sp000760175	g__Prochlorococcus_D	s__Prochlorococcus_D_sp000760175	MIT0601	LLII/III
RS_GCF_000007925.1	d__Bacteria;p__Cyanobacteria;c__Cyanobacteriia;o__PCC-6307;f__Cyanobiaceae;g__Prochlorococcus;s__Prochlorococcus_marinus	g__Prochlorococcus	s__Prochlorococcus_marinus	SS120	LLII/III
RS_GCF_000760215.1	d__Bacteria;p__Cyanobacteria;c__Cyanobacteriia;o__PCC-6307;f__Cyanobiaceae;g__Prochlorococcus;s__Prochlorococcus_sp000760215	g__Prochlorococcus	s__Prochlorococcus_sp000760215	MIT0602	LLII/III
GB_GCA_003212515.1	d__Bacteria;p__Cyanobacteria;c__Cyanobacteriia;o__PCC-6307;f__Cyanobiaceae;g__Prochlorococcus;s__Prochlorococcus_sp003212515	g__Prochlorococcus	s__Prochlorococcus_sp003212515	MG667406.1	LLII/III
GB_GCA_003212555.1	d__Bacteria;p__Cyanobacteria;c__Cyanobacteriia;o__PCC-6307;f__Cyanobiaceae;g__Prochlorococcus;s__Prochlorococcus_sp003212555	g__Prochlorococcus	s__Prochlorococcus_sp003212555	MG667403.1	LLII/III
GB_GCA_003212695.1	d__Bacteria;p__Cyanobacteria;c__Cyanobacteriia;o__PCC-6307;f__Cyanobiaceae;g__Prochlorococcus;s__Prochlorococcus_sp003212695	g__Prochlorococcus	s__Prochlorococcus_sp003212695	MG667384.1	LLII/III
GB_GCA_003215475.1	d__Bacteria;p__Cyanobacteria;c__Cyanobacteriia;o__PCC-6307;f__Cyanobiaceae;g__Prochlorococcus;s__Prochlorococcus_sp003215475	g__Prochlorococcus	s__Prochlorococcus_sp003215475	MG666779.1	LLII/III
GB_GCA_003215555.1	d__Bacteria;p__Cyanobacteria;c__Cyanobacteriia;o__PCC-6307;f__Cyanobiaceae;g__Prochlorococcus;s__Prochlorococcus_sp003215555	g__Prochlorococcus	s__Prochlorococcus_sp003215555	MG666772.1	LLII/III
GB_GCA_003215795.1	d__Bacteria;p__Cyanobacteria;c__Cyanobacteriia;o__PCC-6307;f__Cyanobiaceae;g__Prochlorococcus;s__Prochlorococcus_sp003215795	g__Prochlorococcus	s__Prochlorococcus_sp003215795	MG666756.1	LLII/III
GB_GCA_003278345.1	d__Bacteria;p__Cyanobacteria;c__Cyanobacteriia;o__PCC-6307;f__Cyanobiaceae;g__Prochlorococcus;s__Prochlorococcus_sp003278345	g__Prochlorococcus	s__Prochlorococcus_sp003278345	MG667384.1	LLII/III
GB_GCA_003278425.1	d__Bacteria;p__Cyanobacteria;c__Cyanobacteriia;o__PCC-6307;f__Cyanobiaceae;g__Prochlorococcus;s__Prochlorococcus_sp003278425	g__Prochlorococcus	s__Prochlorococcus_sp003278425	MG667403.1	LLII/III
GB_GCA_003279445.1	d__Bacteria;p__Cyanobacteria;c__Cyanobacteriia;o__PCC-6307;f__Cyanobiaceae;g__Prochlorococcus;s__Prochlorococcus_sp003279445	g__Prochlorococcus	s__Prochlorococcus_sp003279445	MG666858.1	LLII/III
RS_GCF_000011485.1	d__Bacteria;p__Cyanobacteria;c__Cyanobacteriia;o__PCC-6307;f__Cyanobiaceae;g__Prochlorococcus_C;s__Prochlorococcus_C_marinus_B	g__Prochlorococcus_C	s__Prochlorococcus_C_marinus_B	MG666840.1	LLIV

## Sheet: ST5 gene to ecotype Pearson cor
																							Supplementary Table 5, ST5 gene to ecotype Pearson cor KO gene correlation with ecotype abundance Description: Pearson correlation analysis between KEGG Orthology (KO) functional gene categories and the average metagenomic abundance of Prochlorococcus HLI and HLII ecotypes. Includes only genes with correlation coefficient and difference/total ratio > 0.5 and p-values < 0.01. Associated Figure(s):…
KEGG_ko	Gene; title	KEGG_ko.1	HLI_average_per_billion_pearson	HLI_average_per_billion_pval	HLII_average_per_billion_pearson	HLII_average_per_billion_pval	Difference	diff_total	Log_ratio	SL1C33-0074	SL1C33-0079	SL1C33-0084	SL1C33-0089	SL1C33-0094	SL1C33-0099	SL1C33-0104	SL1C33-0109	SL1C33-0114	SL1C33-0119	SL1C33-0124	SL1C33-0129	SL1C33-0134	SL1C33-0139	SL2C02-0093	SL2C02-0098	SL2C02-0103	SL2C02-0108	SL2C02-0118	SL2C02-0123	SL2C02-0128	SL2C02-0133	SL2C02-0138	SL2C02-0143	SL2C02-0148	SL2C02-0153	SL2C02-0158	sum_total	sum_L1_cyclone	sum_L2_anticyclone	log_ratioII
ko:K02467	gutQ; arabinose 5-phosphate isomerase [EC:5.3.1.13]	ko:K02467	0.532743	0.00422414	0.274245	0.166267	359.946	0.566796	0.55832	0	171.648	107.383	74.4474	31.0082	113.013	0	53.9298	0	0	0	0	0	0	0	92.8978	0	44.6559	0	0	0	0	75.1934	112.746	63.9566	0	0	940.879	551.429	389.45	1.41592
ko:K02062	thiQ; thiamine transport system ATP-binding protein [EC:7.6.2.15]	ko:K02062	0.73703	1.16e-05	0.262299	0.186257	624.255	0.652892	0.67778	89.8579	49.0423	268.456	173.711	124.033	0	85.0967	0	0	0	0	60.7944	0	0	0	46.4489	0	44.6559	0	74.837	0	50.8614	0	0	0	95.9289	0	1163.72	850.991	312.732	2.72115
ko:K03072	secD; preprotein translocase subunit SecD	ko:K03072,ko:K12257	0.503948	0.00735931	0.293652	0.137105	551.965	0.523884	0.505239	299.526	98.0846	107.383	297.79	0	0	0	0	0	0	0	0	0	0	0	46.4489	0	44.6559	0	0	159.714	101.723	150.387	0	0	0	60.7454	1366.46	802.783	563.673	1.4242
ko:K10046	GME; GDP-D-mannose 3', 5'-epimerase [EC:5.1.3.18 5.1.3.-]	ko:K10046	0.50205	0.00762124	0.124	0.537748	915.136	0.564506	0.555395	0	147.127	107.383	297.79	93.0247	310.785	312.021	80.8948	20.3978	0	0	0	0	0	114.69	0	0	178.623	59.6816	0	0	25.4307	0	0	63.9566	0	141.739	1953.54	1369.42	584.122	2.34441
ko:K01515	nudF; ADP-ribose pyrophosphatase [EC:3.6.1.13]	ko:K01515,ko:K03574,ko:K16855,ko:K17816	0.613806	0.000661012	-0.0253124	0.900268	1379.08	0.755048	0.855207	59.9053	245.212	268.456	248.158	186.049	169.519	425.483	53.9298	81.5913	55.3833	0	60.7944	59.7616	66.3492	0	0	0	44.6559	179.045	0	0	101.723	0	112.746	0	47.9645	80.9939	2547.72	1980.59	567.128	3.49232
ko:K02473	wbpP; UDP-N-acetylglucosamine/UDP-N-acetylgalactosamine 4-epimerase [EC:5.1.3.7 5.1.3.-]	ko:K02473,ko:K08679	0.7787	1.72e-06	0.27016	0.172925	1325.78	0.636348	0.653189	209.668	318.775	348.993	148.895	310.082	141.266	226.924	0	0	110.767	0	60.7944	59.7616	0	0	139.347	45.1448	44.6559	0	149.674	0	50.8614	0	169.119	0	143.893	161.988	2840.61	1935.93	904.683	2.1399
ko:K00018	hprA; glycerate dehydrogenase [EC:1.1.1.29]	ko:K00018	0.810194	3.04e-07	0.530419	0.00442563	1423.95	0.605527	0.609601	539.147	196.169	429.53	248.158	248.066	56.5064	170.193	161.79	40.7956	55.3833	0	0	0	66.3492	114.69	139.347	90.2897	44.6559	0	74.837	0	50.8614	0	112.746	0	0	40.4969	2880.01	2212.09	667.924	3.31189
ko:K10742	DNA2; DNA replication ATP-dependent helicase Dna2 [EC:3.6.4.12]	ko:K10742	0.939147	4.19e-13	0.327033	0.0959032	2780.43	0.999928	4.44413	449.29	539.466	590.604	272.974	589.157	339.039	0	0	0	55.3833	0	0	0	0	0	0	0	0	0	0	0	0	0	56.3731	63.9566	0	0	2956.24	2835.91	120.33	23.5678
ko:K07267	oprB; porin	ko:K07267	0.730919	1.49e-05	0.461877	0.0152936	1874.22	0.58871	0.586897	838.674	392.339	295.302	595.58	124.033	169.519	113.462	53.9298	40.7956	110.767	0	60.7944	59.7616	0	0	162.571	180.579	22.3279	59.6816	149.674	79.8568	0	75.1934	56.3731	0	0	0	3641.21	2854.96	786.257	3.63107
ko:K03442	mscS; small conductance mechanosensitive channel	ko:K03442	0.817639	1.92e-07	0.232533	0.243134	2041.31	0.721814	0.791652	299.526	588.508	429.53	297.79	310.082	339.039	170.193	53.9298	0	221.533	0	0	179.285	199.048	0	139.347	0	44.6559	59.6816	149.674	0	0	75.1934	56.3731	191.87	47.9645	80.9939	3934.22	3088.46	845.753	3.65173
ko:K07319	yhdJ; adenine-specific DNA-methyltransferase [EC:2.1.1.72]	ko:K07319	0.856843	1.17e-08	0.31587	0.108484	3131.15	0.888674	1.22956	419.337	1103.45	671.141	421.869	372.099	254.279	85.0967	53.9298	81.5913	0	0	0	59.7616	0	0	46.4489	0	0	0	149.674	0	0	0	56.3731	63.9566	0	101.242	3940.25	3522.56	417.695	8.43332
ko:K01607	pcaC; 4-carboxymuconolactone decarboxylase [EC:4.1.1.44]	ko:K01607	0.912721	3.29e-11	0.450795	0.018281	4228.83	0.785367	0.92003	1168.15	858.241	778.524	918.185	744.198	254.279	85.0967	53.9298	0	0	0	60.7944	59.7616	0	0	278.693	45.1448	44.6559	59.6816	149.674	0	101.723	75.1934	112.746	0	95.9289	121.491	6066.09	4981.16	1084.93	4.59122
ko:K10674	ectD; ectoine hydroxylase [EC:1.14.11.55]	ko:K10674,ko:K21195	0.880138	1.45e-09	0.396095	0.0408259	3021.05	0.60929	0.61478	778.769	613.029	939.597	694.843	341.091	423.798	198.559	53.9298	0	0	0	60.7944	59.7616	66.3492	0	278.693	45.1448	178.623	119.363	187.092	159.714	101.723	187.984	0	255.827	119.911	242.982	6107.58	4230.52	1877.06	2.25381
ko:K01630	garL; 2-dehydro-3-deoxyglucarate aldolase [EC:4.1.2.20]	ko:K01630	0.70967	3.39e-05	0.0627057	0.756016	3707.02	0.631948	0.646797	299.526	490.423	805.369	545.948	806.214	1186.63	652.408	377.509	122.387	110.767	0	0	179.285	66.3492	114.69	92.8978	45.1448	178.623	179.045	149.674	319.427	152.584	75.1934	169.119	319.783	431.68	40.4969	7911.18	5642.82	2268.36	2.48762
ko:K00574	cfa; cyclopropane-fatty-acyl-phospholipid synthase [EC:2.1.1.79]	ko:K00574,ko:K09846,ko:K21192,ko:K21457	0.947588	6.79e-14	0.287752	0.145547	8339.87	0.802807	0.961058	1168.15	1054.41	1557.05	1935.63	1922.51	988.862	737.505	215.719	81.5913	110.767	0	60.7944	179.285	132.698	229.38	69.6733	45.1448	156.296	59.6816	224.511	239.57	305.168	150.387	56.3731	127.913	143.893	40.4969	11993.5	10145	1848.49	5.48825
ko:K04460	PPP5C; serine/threonine-protein phosphatase 5 [EC:3.1.3.16]	ko:K04460	0.896968	2.4e-10	0.371054	0.0567178	5162.83	0.564958	0.555972	1168.15	931.804	1610.74	843.738	1209.32	762.837	624.042	512.334	244.774	166.15	0	121.589	418.331	464.445	458.76	394.816	203.152	178.623	298.408	374.185	79.8568	356.03	225.58	56.3731	127.913	335.751	607.454	12775.2	9078.26	3696.9	2.45564
ko:K00263	E1.4.1.9; leucine dehydrogenase [EC:1.4.1.9]	ko:K00263	0.930754	2.01e-12	0.279182	0.158466	8602.16	0.758131	0.86147	1168.15	1250.58	2281.88	1886	1209.32	1440.91	737.505	269.649	285.57	55.3833	0	121.589	179.285	199.048	114.69	255.469	90.2897	178.623	119.363	374.185	239.57	457.753	375.967	0	191.87	143.893	283.479	13910	11084.9	2825.15	3.92364
ko:K02886	RP-L2, MRPL2, rplB; large subunit ribosomal protein L2	ko:K02886,ko:K02965	0.877419	1.89e-09	0.245285	0.217511	6497.45	0.591091	0.590068	838.674	1495.79	1154.36	1637.84	1891.5	904.103	822.601	781.983	469.15	553.833	0	273.575	149.404	398.095	114.69	232.244	338.586	535.87	566.976	299.348	159.714	254.307	150.387	0	95.935	47.9645	40.4969	14207.4	11370.9	2836.52	4.00876
ko:K01784	galE, GALE; UDP-glucose 4-epimerase [EC:5.1.3.2]	ko:K01784,ko:K10011	0.535611	0.00398635	-0.08442	0.675471	5183.16	0.573384	0.566798	179.716	1005.37	778.524	1042.26	1643.44	1440.91	1021.16	620.193	673.128	526.141	0	607.944	1135.47	398.095	458.76	278.693	225.724	357.247	298.408	149.674	159.714	661.198	451.161	507.358	639.566	767.431	404.969	16432.3	11072.4	5359.9	2.06577
ko:K03119	tauD; taurine dioxygenase [EC:1.14.11.17]	ko:K03119,ko:K06912	0.907847	6.32e-11	0.433714	0.0238106	14958.2	0.844452	1.074	3444.55	4045.99	3167.79	2754.56	1395.37	1045.37	482.215	53.9298	40.7956	110.767	0	0	119.523	0	344.07	278.693	112.862	267.935	59.6816	74.837	239.57	228.876	300.774	253.679	255.827	287.787	101.242	19466.7	16660.9	2805.83	5.93793

## Sheet: ST6 MetaT COG cyclone
Supplementary Table 6, ST6 MetaT COG cyclone Cyclone-enriched COG categories Description: COG (eggNOG) functional categories for Prochlorococcus transcripts significantly overexpressed in the cyclone DCM (adjusted p < 0.05). Focused on HLI variants overrepresented in the cyclone. Associated Figure(s): Main Figure 5.
COG functional categories	Transcript	Median	Preferred	eggNOG #
	count	Log2 Fold Change	name
Amino Acid metabolism and transport (E)	12	-8.56	forZ, trpA, metY, urtB, pip, hisE, speB, trpC, dapA, dapF, glyA	COG0559, COG0665, COG0596, COG0010, COG0139, COG2873, COG0112, COG0329, COG0159, COG0134, COG0253
Carbohydrate metabolism and transport (G)	4	-7.75	rpiA, suhB, glgX, glmM	COG0120, COG1523, COG1109, COG0483
Cell cycle control and mitosis (D)	7	-8.04	sepF, minD, mreB, ftsZ, minE, smc, ftsH4	COG0206, COG1196, COG2894, COG0851, COG0465, COG1799, COG1077
Cell wall/membrane/envelop biogenesis (M)	10	-7.89	glmS, spr7, rfaG, yaeT, ctpA, sqdX, ftsI, psb27	COG0791, COG0449, COG0793, COG0768, ENOG502AMT1, COG0438, COG4775
Coenzyme metabolism (H)	17	-7.59	comB, cobL, folE, hemF, ribF, ilvB, panB, btuR, nnrD, chlI, metK, acsA, ribD, cobU, ispA	COG0196, COG2045, COG0408, COG1985, COG0062, COG0365, COG0028, COG0413, COG1239, COG0192, COG2109, COG2241, COG0302, COG2087, COG0142
Energy production and conversion (C)	10	-7.93	ldpA, gldA, ppa, sodN, petE, fer, thiG, pntA	COG0665, ENOG50293MU, COG3288, COG1149, COG0221, COG1141, COG0371, COG3794
Function Unknown (S)	12	-7.16	cinA, selU, psaF, ycf57, cbbY, cpmA, ycf48, mviM, CP_0247, ureH, csoS2, CP_0488	ENOG5028NRD, COG1691, COG0637, COG0400, COG0673, COG1058, ENOG5028IUD, COG2603, COG0316, COG4447, COG2215, COG2928
Inorganic ion transport and metabolism (P)	2	-5.39	amtB, zntA	COG0004, COG2217
Lipid metabolism (I)	5	-7.4476	plsX, acoC, accB, accA, crtB	COG0416, COG0825, COG0511, COG1562, COG2267
Nucleotide metabolism and transport (F)	15	-8.7	purA, atpG, gmk, argB, mtnP, pyrG, thiL, tal, ahcY, argG, chlN, purH, queC, pgi	COG0499, COG0005, COG0611, COG2710, COG0138, COG0504, COG0194, COG0603, COG0224, COG0166, COG0104, COG0548, COG0176, COG0137
Post-translational modification, protein turnover, chaperone functions (O)	7	-7	ccsA, clpP, dnaJ, groL, ftsH1, XK27_07670	COG0755, COG0484, COG0465, COG1765, COG0740, COG0459
Replication and repair (L)	10	-7.497	polA, ruvC, lig, gyrA, ssb, ligA, recO, gyrB, holA	COG0629, COG0187, COG1381, COG1793, COG0272, COG0258, COG0817, COG0188, COG1466
Secondary Structure (Q)	2	-8.54	ycf22, cloSI	COG1463, COG1404
Translation (J)	37	-7.696	rplS, rplB, rplO, ycf65, rpmE, rpsC, tsaD, rplX, rplU, rnd, leuS, rplA, rplW, rplV, proS, hpf, rplR, gltX, rplP, gatA, prfA, rnj, rpsP, alaS, ileS, rnpA, tyrS, rpsH	COG0349, COG0228, COG0198, COG0154, COG0335, COG0256, COG0089, COG0013, COG0060, COG0533, COG0090, COG0261, COG0092, COG1544, COG0197, COG0594, COG0595, COG0096, COG0091, ENOG502C5W0, COG0008, COG0254, COG0200, COG0216, COG0162, COG0442, COG0495, COG0081
Transcription (K)	8	-8.3	rpoC2, rbcR, rpoC1, sigA, nusA	COG0583, COG0568, COG0195, COG0086

## Sheet: ST7 MetaT COG anticyclone
Supplementary Table 7, ST7 MetaT COG anticyclone Anticyclone enriched COG categories. Description: COG (eggNOG) functional categories for Prochlorococcus transcripts significantly overexpressed in the anticyclone DCM (adjusted p < 0.05). Focused on HLI variants overrepresented in the cyclone. Associated Figure(s): Main Figure 5.
COG functional categories	Transcript	Median	Preferred	eggNOG #
	count	Log2 Fold Change	name
Amino Acid metabolism and transport (E)	4	9.21714	argD, metAA, gcvP, trpB	COG1897, COG0403, COG4992, COG0133
Carbohydrate metabolism and transport (G)	2	7.69631	fkpA, glpX	COG0545, COG1494
Cell cycle control and mitosis (D)	1	9.54097	ftsH	COG0465
Cell wall/membrane/envelop biogenesis (M)	2	26.4023	siaA, ykcC	COG0381, COG0463
Coenzyme metabolism (H)	4	8.44498	thiC, glnA, hemE	COG0174, COG0422, COG0407
Energy production and conversion (C)	7	7.3979	ctaD, norV, psbE, cytM, pdhA, atpF	COG2010, ENOG502CAD7, COG0843, COG1071, COG0426, COG0711
Function Unknown (S)	6	9.36565	psaE, nfuA, psbP, rbpA, yhjN	COG0724, ENOG502DC0X, COG3180, COG0316, ENOG502E6G4
Inorganic ion transport and metabolism (P)	3	8.06931	melB, mntH, znuA	COG0803, COG1914, COG2211
Lipid metabolism (I)	5	8.21851	desC, fabI, fabF, des	COG0304, COG0623, COG3239, COG1398
Nucleotide metabolism and transport (F)	7	7.99471	dcd, bchB, dxs, nrdJ, glgA	COG0297, COG1154, COG2710, COG0717, COG0209
Post-translational modification, protein turnover, chaperone functions (O)	8	8.02157	hflC, ahpC, dnaK, clpX, trxA	COG0330, COG1219, COG0450, COG3118, COG0443
Replication and repair (L)	2	7.38581	recA, sdrA	COG0468, COG1061
Translation (J)	13	7.49737	tuf, rps1a, rpsB, efp, rpmA, rpsQ, infC, rplT, rps1b, pnp, rpsN	COG0199, COG0052, COG0211, COG0539, COG0231, COG0050, COG0292, COG1185, COG0290, COG0186
Transcription (K)	1	3.93841	nusG	COG0250

## Sheet: ST8 metaT COG eddies sum
Supplementary Table 8 ST8, metaT COG eddies sum COG categories and overexpressed transcripts count in each eddy. Description: COG functional categories of differentially expressed transcripts significantly overexpressed between DCM samples (adjusted p < 0.05), annotated using eggNOG preferred name. Median Log2 Fold Change between the eddies, and number of transcript overexpressed in each eddy. Ov…
COG categories and overexpressed transcripts count in each eddy. Overexpression data after removal of eggNOG annotation with transcripts overexpressed in both eddies, data grouped by COG functional categories.
COG functional categories	Median Log2 Fold Change	Cyclone transcripts count	Anticyclone transcripts count	Preferred name
Inorganic ion transport and metabolism (P)	7.5	2	3	amtB, znuA, mntH, zntA, melB
Post-translational modification, protein turnover, chaperone functions (O)	7.3	7	8	ahpC, trxA, dnaK, hflC, clpX, dnaJ, ccsA, ftsH1, XK27_07670,clpP, groL
Lipid metabolism (I)	0.7	5	5	plsX, acoC, fabF, des, desC, crtB, accA, accB, fabI
Energy production and conversion (C)	-4.7	9	8	norV, atpF, petE, pdhA, cytM, pntA, ppa, gldA, thiG, ldpA, fer, sodN, ctaD, psbE
Function Unknown (S)	-6.6	12	6	psaE, mviM, yhjN, ureH, psbP, ycf57, nfuA, selU, ycf48, csoS2, cinA, CP_0488, cpmA, rbpA, cbbY, psaF, CP_0247
Cell wall/membrane/envelop biogenesis (M)	-7.5	10	2	sqdX, ykcC, glmS, siaA, psb27, ftsI, ctpA, spr7, yaeT, rfaG
Carbohydrate metabolism and transport (G)	-7.5	4	2	fkpA, glgX, suhB, glmM, glpX, rpiA
Nucleotide metabolism and transport (F)	-7.2	15	7	bchB, glgA, purA, tal, atpG, gmk, nrdJ, dxs, argB, purH, argG, pyrG, thiL, pgi, chlN, queC, ahcY, dcd, mtnP
Amino Acid metabolism and transport (E)	-7.9	12	4	trpB, glyA, forZ, metY, trpC, urtB, pip, dapA, dapF, speB, trpA, hisE, metAA, argD, gcvP
Translation (J)	-7.3	37	13	rnj, tuf, rpsH, rplR, prfA, rpsP, rplS, rpsQ, rplA, infC, rplB, hpf, rplX, proS, efp, rpsB, rpsN, rplV, ycf65, gatA, rps1a, rplU, rpmE, alaS, tsaD, tyrS, rplP, leuS, rnpA, rnd, ileS, rplO, rplT, rps1b, gltX, pnp, rpmA, rplW, rpsC
Coenzyme metabolism (H)	-7.4	17	4	folE, ilvB, comB, hemE, ispA, thiC, ribF, panB, cobL, metK, cobU, hemF, chlI, ribD, acsA, btuR, nnrD, glnA
Replication and repair (L)	-7.3	10	2	gyrB, sdrA, ruvC, polA, ssb, recA, lig, gyrA, recO, holA, ligA
Cell cycle control and mitosis (D)	-8	7	1	ftsZ, minE, ftsH4, smc, mreB, ftsH, minD, sepF
Secondary Structure (Q)	-8.5	2	0	cloSI, ycf22
Transcription (K)	-8.2	8	1	rbcR, rpoC1, rpoC2, nusA, sigA, nusG

## Sheet: ST9 MetaT KEGG pathway sum
Supplementary Table 9, ST9 MetaT KEGG pathway sum KEGG pathways and overexpressed transcripts count in each eddy. Description: KEGG pathways for differentially expressed transcripts (adjusted p < 0.05) between cyclone and anticyclone DCM samples, with median log2 fold change values, number of overexpressed transcript in each eddy and eggNOG preferred names. Associated Figure(s): Supplementary Fig…
KEGG pathways and overexpressed transcripts count in each eddy. Overexpression data after removal of eggNOG annotation with transcripts overexpressed in both eddies, data grouped by KEGG pathway names. Each transcript can contribute to multiple pathways.
KEGG pathway name	Median log2 Fold Change	Cyclone transcripts count	Anticyclone transcripts count	eggnog preferred names
Two-component system	10	0	3	glnA, cytM, des
Biofilm formation	8.1	1	2	siaA, sigA, glgA
Fatty acid metabolism	7.5	2	4	fabI, accB, desC, fabF, accA
Thiamine metabolism	7.3	3	4	forZ, thiC, thiL, dxs, thiG
RNA degradation	7.3	2	4	groL, dnaK, rnj, atpF, pnp
Fatty acid biosynthesis	7.3	2	3	accA, fabI, fabF, accB
Oxidative phosphorylation	7.3	3	5	atpG, ctaD, ppa, znuA, cytM, atpF
ABC transporters	2	2	3	tuf, znuA, urtB, ycf22
Photosynthesis	1.4	6	7	atpG, psaF, psbE, petE, psaE, psbP, atpF, psb27
Carbon fixation in photosynthetic organisms	0	1	1	glpX, rpiA
Arginine biosynthesis	-1.3	2	2	glnA, argB, argD, argG
Glyoxylate and dicarboxylate metabolism	-2.3	2	2	glnA, gcvP, glyA
Nitrogen metabolism	-3.1	2	2	petE, glnA
Homologous recombination	-6.7	6	1	polA, ruvC, ssb, recO, recA, holA
Cysteine and methionine metabolism	-7	4	1	mtnP, metY, ahcY, metK, metAA
Ribosome	-7.1	22	8	rplS, rplO, rpsC, rplX, rplV, rplR, rpsB, rps1a, rps1b, rplB, rpmE, rpmA, rpsQ, rplU, rplT, rplA, rplW, rplP, rpsP, rpsN, rpsH
Alanine, aspartate and glutamate metabolism	-7.2	3	1	glmS, purA, glnA, argG
Pantothenate and CoA biosynthesis	-7.2	4	0	panB, ilvB
Pyrimidine metabolism	-7.4	9	3	polA, pnp, dcd, pyrG, nrdJ, rpoC2, holA, rpoC1
Starch and sucrose metabolism	-7.4	2	1	pgi, glgX, glgA
Pyruvate metabolism	-7.4	4	1	accB, acoC, pdhA, accA, acsA
Purine metabolism	-7.4	11	2	purA, gmk, polA, pnp, nrdJ, rpoC2, purH, holA, rpoC1
Protein export	-7.4	1	0	tsaD
Citrate cycle (TCA cycle)	-7.4	2	1	acoC, pdhA, accB
Carbon fixation pathways in prokaryotes	-7.4	3	0	accA, acsA, accB
Bacterial secretion system	-7.4	1	0	tsaD
Amino sugar and nucleotide sugar metabolism	-7.5	3	1	glmS, siaA, pgi, glmM
Riboflavin metabolism	-7.6	2	0	ribD, ribF
Quorum sensing	-7.6	2	0	ribD, tsaD
DNA replication	-7.6	6	0	polA, lig, ssb, ligA, holA
DNA repair	-7.6	6	0	lig, polA, ssb, ligA, holA
2-Oxocarboxylic acid metabolism	-7.6	4	1	argB, argD, ilvB
Valine, leucine and isoleucine biosynthesis	-7.6	3	0	ilvB
Biosynthesis of antibiotics	-7.6	25	8	glmS, trpA, trpC, dapA, accA, trpB, forZ, argB, fabI, argD, gcvP, accB, dxs, acoC, crtB, purH, glyA, acsA, ispA, argG, rpiA, dapF, glmM, gldA, ilvB, glpX, tal, pdhA, pgi
Porphyrin and chlorophyll metabolism	-7.7	7	3	cobL, hemF, gltX, bchB, chlN, btuR, chlI, cobU, hemE
Glycolysis / Gluconeogenesis	-7.7	5	2	gldA, accB, glpX, acoC, pdhA, acsA, pgi
Aminoacyl-tRNA biosynthesis	-7.7	7	0	gltX, gatA, alaS, ileS, leuS, tyrS, proS
Propanoate metabolism	-7.9	4	0	accA, acsA, gldA, accB
RNA polymerase	-7.9	5	0	rpoC1, rpoC2
Lysine biosynthesis	-7.9	2	1	dapF, argD, dapA
Biosynthesis of amino acids	-8	15	4	argB, argD, ilvB, trpA, tal, hisE, argG, rpiA, trpC, metK, dapA, glyA, dapF, glnA, metAA, trpB
Glycine, serine and threonine metabolism	-8	4	2	forZ, gcvP, trpA, glyA, trpB
Phenylalanine, tyrosine and tryptophan biosynthesis	-8.1	2	1	trpA, trpC, trpB
Folate biosynthesis	-8.2	2	0	folE, queC
Pentose phosphate pathway	-8.5	3	1	glpX, tal, pgi, rpiA
Methane metabolism	-8.9	4	1	comB, acsA, glpX, glyA
